# Supplementary material for: Identifying novel potential drug targets for endometriosis via plasma proteome screening
Source: Front Endocrinol (Lausanne). 2024 Jul 5;15:1416978. doi: 10.3389/fendo.2024.1416978 (PMC11257892; doi:10.3389/fendo.2024.1416978)
Supplement: Supplementary file 1 [file Table_1.xlsx]

## Sheet: Directory
Directory of supplementary Table
Supplementary Table S1: F-values of all IVs
Supplementary Table S2: All results of the preliminary MR analyses
Supplementary Table S3: Summary results of SMR tests
Supplementary Table S4:Data used for co-localization analyses
Supplementary Table S5:Results of reverse MR analyses
Supplementary Table S6:Heterogeneity test of reverse MR analyses
Supplementary Table S7:Horizontal pleiotropy test for reverse MR analyses
Supplementary Table S8:Results of MR analyses using trans-pQTLs as IVs
Supplementary Table S9:Heterogeneity test of MR analyses using trans-pQTLs as IVs
Supplementary Table S10:Horizontal pleiotropy test for MR analyses using trans-pQTLs as IVs
Supplementary Table S11:All results of confirmatory PWAS

## Sheet: S1
Supplementary Table S1: F-values of all IVs
exposure	SNP	CHR.x	BP	effect allele	other allele	beta	se	pval	samplesize	CHR.y	eaf	R2	F	MAF	F_pow_beta_se
CGA	rs2031365	6	87095874	T	C	0.0380282	0.00601661	2.61e-10	34557	6	0.2986	0.000605755	20.6039	0.2986	39.9492
HSPB6	rs58561864	19	35758074	C	T	-0.0542412	0.00941939	8.49e-09	34557	19	0.1258	0.000647113	22.0116	0.1258	33.1599
MB	rs5750131	22	35611374	A	G	0.0377975	0.00669218	1.62e-08	34557	22	0.365	0.000662251	22.5268	0.365	31.9
LEP	rs12154627	7	130738173	C	T	0.0379145	0.00649266	5.23e-09	34557	7	0.4499	0.000711538	24.2045	0.4499	34.1009
GP1BB	rs9680692	22	19583675	T	G	-0.0612185	0.0108916	1.9e-08	34557	22	0.1145	0.000759958	25.8529	0.1145	31.5924
GIP	rs72833611	17	48958681	G	C	0.0617254	0.0107659	9.84e-09	34557	17	0.1155	0.000778462	26.4829	0.1155	32.8721
PLPBP	rs7463174	8	37778131	G	A	0.0565378	0.00991467	1.18e-08	34557	8	0.1421	0.000779361	26.5135	0.1421	32.5178
PZP	rs632086	12	9965427	A	G	-0.0423853	0.00568324	8.79e-14	34557	12	0.6748	0.000788472	26.8237	0.3252	55.621
BACH1	rs368322	21	29344830	T	C	0.0413746	0.00753994	4.08e-08	34557	21	0.6391	0.000789684	26.8649	0.3609	30.1115
PTPRR	rs4278599	12	70915283	T	G	0.0402259	0.00733857	4.22e-08	34557	12	0.5174	0.000808082	27.4913	0.4826	30.0461
LAP3	rs13147018	4	17601722	G	A	-0.051046	0.00935823	4.91e-08	34557	4	0.1933	0.000812638	27.6465	0.1933	29.7534
IST1	rs4788811	16	71591306	G	A	-0.0608078	0.011106	4.37e-08	34557	16	0.1299	0.000835847	28.4367	0.1299	29.978
LMNB2	rs7254407	19	2452551	C	T	0.0452138	0.00801301	1.68e-08	34557	19	0.2873	0.000837171	28.4818	0.2873	31.8384
GOT1	rs10883451	10	100164661	C	T	-0.0410486	0.00728956	1.79e-08	34557	10	0.4816	0.000841353	28.6242	0.4816	31.7098
MNDA	rs2852702	1	158857638	G	C	0.0416364	0.00735282	1.49e-08	34557	1	0.5849	0.000841803	28.6395	0.4151	32.0655
RAPGEF2	rs55703414	4	159154804	A	G	-0.0545552	0.00964768	1.56e-08	34557	4	0.1718	0.000846956	28.815	0.1718	31.9762
STX4	rs8062719	16	30991343	G	A	-0.0432659	0.00779752	2.88e-08	34557	16	0.6493	0.000852516	29.0043	0.3507	30.7878
IGFBP4	rs1668339	17	40459730	C	T	0.0445896	0.00780566	1.11e-08	34557	17	0.3149	0.000857875	29.1868	0.3149	32.6323
LAT2	rs34200032	7	74249568	T	A	-0.0661469	0.0117839	1.98e-08	34557	7	0.1104	0.000859435	29.2399	0.1104	31.5095
EDF1	rs10870140	9	136901967	C	T	-0.0473979	0.00861985	3.83e-08	34557	9	0.7423	0.000859492	29.2419	0.2577	30.2356
LMNB1	rs2973593	5	126837968	A	G	0.0442362	0.00785426	1.78e-08	34557	5	0.6728	0.000861559	29.3122	0.3272	31.7209
AMFR	rs13330457	16	56423421	T	A	-0.0513435	0.00896611	1.03e-08	34557	16	0.2065	0.000863909	29.3922	0.2065	32.7916
MESD	rs79754687	15	80959103	C	T	0.0605137	0.0107772	1.97e-08	34557	15	0.137	0.000865902	29.4601	0.137	31.5279
IFNG	rs10492197	12	68191827	A	G	-0.0420115	0.0076305	3.68e-08	34557	12	0.4663	0.000878474	29.8882	0.4663	30.3131
PDLIM7	rs335431	5	177493143	A	C	-0.0419634	0.00747898	2.01e-08	34557	5	0.5235	0.000878519	29.8897	0.4765	31.4816
DCN	rs3759220	12	91113792	G	A	-0.0662414	0.0118809	2.47e-08	34557	12	0.1135	0.000883006	30.0425	0.1135	31.0857
MYBPC2	rs1726809	19	50457847	T	G	-0.0653739	0.0116094	1.79e-08	34557	19	0.1176	0.000886975	30.1777	0.1176	31.7095
PAFAH2	rs6669918	1	26100564	C	A	0.0450445	0.00823036	4.43e-08	34557	1	0.6759	0.000888945	30.2448	0.3241	29.9534
SCP2	rs12405280	1	52957856	G	T	-0.0439088	0.00803136	4.57e-08	34557	1	0.364	0.000892671	30.3717	0.364	29.8899
NPPC	rs3107179	2	231923615	T	C	0.0428053	0.00683195	3.72e-10	34557	2	0.5767	0.000894588	30.437	0.4233	39.256
BID	rs181407	22	17752522	G	C	0.0424708	0.00751925	1.62e-08	34557	22	0.5174	0.000900792	30.6482	0.4826	31.903
GOLM2	rs8023508	15	43883905	G	A	0.0652499	0.0117467	2.78e-08	34557	15	0.1207	0.00090372	30.748	0.1207	30.8552
DTNB	rs6743988	2	25630520	C	T	-0.0425655	0.00716658	2.86e-09	34557	2	0.4826	0.000904814	30.7852	0.4826	35.277
BAMBI	rs1034086	10	28645594	C	A	-0.0430118	0.00763129	1.74e-08	34557	10	0.5695	0.000907135	30.8643	0.4305	31.7672
MTR	rs58213669	1	236874581	T	A	0.0560694	0.00978163	9.92e-09	34557	1	0.1759	0.000911439	31.0108	0.1759	32.8571
PPIE	rs230280	1	39790200	G	T	-0.0451431	0.0080976	2.48e-08	34557	1	0.6605	0.000913956	31.0965	0.3395	31.0792
NECTIN1	rs3829260	11	119728019	C	G	-0.0428078	0.00774513	3.26e-08	34557	11	0.499	0.00091625	31.1747	0.499	30.5484
PRKD2	rs75206071	19	46771075	A	G	0.0610124	0.0107707	1.47e-08	34557	19	0.1462	0.00092933	31.6201	0.1462	32.0884
IL18BP	rs4316538	11	71809977	T	C	-0.0439874	0.00746238	3.76e-09	34557	11	0.5992	0.000929365	31.6213	0.4008	34.7458
COL1A1	rs2586490	17	50192065	T	C	0.0466301	0.0080688	7.51e-09	34557	17	0.6851	0.000938187	31.9217	0.3149	33.3976
KLK3	rs2659124	19	50851341	T	A	0.0635613	0.00687032	2.21e-20	34557	19	0.865	0.000943551	32.1044	0.135	85.5917
NFE2	rs10876550	12	54318524	A	G	0.0437174	0.00757063	7.71e-09	34557	12	0.5501	0.000946011	32.1882	0.4499	33.3461
PHLDB1	rs569770	11	118713789	C	T	-0.045087	0.00777485	6.67e-09	34557	11	0.6309	0.000946754	32.2135	0.3691	33.6294
LHB	rs140747916	19	49045604	T	A	-0.0659687	0.0120639	4.54e-08	34557	19	0.1247	0.000950012	32.3245	0.1247	29.902
MME	rs1196306	3	154886526	C	T	-0.0727093	0.0130433	2.48e-08	34557	3	0.8998	0.000953287	32.436	0.1002	31.0746
PMS1	rs62184283	2	189801179	A	G	0.0547899	0.00972095	1.74e-08	34557	2	0.1994	0.000958455	32.612	0.1994	31.7675
SPESP1	rs62010814	15	69003525	G	A	0.050289	0.00832353	1.52e-09	34557	15	0.2546	0.000959895	32.6611	0.2546	36.5032
CD69	rs1362213	12	6173262	T	C	-0.0440646	0.00768537	9.83e-09	34557	12	0.4509	0.000961482	32.7151	0.4509	32.8738
HIP1	rs1186222	7	75618011	T	C	-0.0442321	0.00782884	1.61e-08	34557	7	0.4366	0.000962511	32.7502	0.4366	31.9213
AKAP12	rs7773463	6	151267379	T	A	0.0521861	0.00914284	1.14e-08	34557	6	0.2301	0.000964918	32.8322	0.2301	32.5797
LAT	rs151234	16	28494339	C	G	0.0635005	0.0111747	1.33e-08	34557	16	0.1391	0.000965749	32.8604	0.1391	32.2911
KRT18	rs4919741	12	52879136	G	A	0.0477177	0.0075178	2.19e-10	34557	12	0.6912	0.000972008	33.0736	0.3088	40.2882
PBXIP1	rs7553195	1	154865320	C	T	0.0448737	0.00763282	4.13e-09	34557	1	0.408	0.000972737	33.0985	0.408	34.5632
RWDD1	rs12664607	6	116450351	T	G	0.0542494	0.00890782	1.13e-09	34557	6	0.2096	0.00097512	33.1796	0.2096	37.0892
PTK7	rs17516786	6	43110328	C	T	0.0693028	0.0111915	5.92e-10	34557	6	0.1155	0.000981322	33.3908	0.1155	38.3464
OXCT1	rs12186512	5	41802669	G	A	0.047239	0.00844612	2.23e-08	34557	5	0.3272	0.000982496	33.4308	0.3272	31.2815
NAMPT	rs342293	7	106731773	G	C	-0.0447259	0.00763541	4.69e-09	34557	7	0.4407	0.000986134	33.5548	0.4407	34.3126
HDGFL2	rs16989695	19	4505433	A	G	-0.044492	0.00746162	2.48e-09	34557	19	0.4888	0.000989272	33.6616	0.4888	35.5547
ADAMTS1	rs2831907	21	28582553	T	C	-0.0684374	0.0119673	1.07e-08	34557	21	0.1207	0.000994172	33.8285	0.1207	32.7035
SEPTIN9	rs4788985	17	77317253	G	A	0.0446976	0.00759482	3.97e-09	34557	17	0.5153	0.000998002	33.959	0.4847	34.6365
SCG2	rs12615251	2	223416406	A	C	-0.0504841	0.00857097	3.86e-09	34557	2	0.2689	0.00100209	34.0982	0.2689	34.6936
AGRP	rs8047159	16	67419731	A	T	0.0747228	0.0122667	1.12e-09	34557	16	0.1002	0.00100682	34.2592	0.1002	37.1066
C1orf56	rs4589116	1	151030034	T	C	0.0654107	0.00973164	1.8e-11	34557	1	0.863	0.00101172	34.4261	0.137	45.1778
KIFBP	rs2394527	10	69065733	A	G	0.0524114	0.00875912	2.18e-09	34557	10	0.2434	0.00101174	34.4269	0.2434	35.8039
PECAM1	rs1962147	17	64313313	G	C	0.0456722	0.00717816	1.98e-10	34557	17	0.5859	0.00101219	34.4423	0.4141	40.4835
RRM2	rs6737932	2	10124166	C	T	-0.0509997	0.00882108	7.4e-09	34557	2	0.7352	0.00101272	34.4602	0.2648	33.4266
TANK	rs3769983	2	161137872	A	G	-0.0454338	0.00754767	1.75e-09	34557	2	0.4581	0.00102487	34.874	0.4581	36.2353
IGFBP1	rs3828998	7	45889209	C	T	-0.0465568	0.00754654	6.86e-10	34557	7	0.3865	0.00102792	34.9781	0.3865	38.0601
GRAP2	rs138016	22	39979699	G	A	0.0456991	0.00786757	6.3e-09	34557	22	0.454	0.00103537	35.2317	0.454	33.7391
TJAP1	rs2270860	6	43302413	T	C	-0.0481159	0.00806704	2.45e-09	34557	6	0.3405	0.00103977	35.3818	0.3405	35.5753
MTHFD2	rs3108163	2	74138764	G	A	-0.0456768	0.00768154	2.74e-09	34557	2	0.5256	0.00104045	35.4049	0.4744	35.3586
CDH1	rs2011779	16	68803593	G	A	-0.0474596	0.00742155	1.61e-10	34557	16	0.3681	0.00104783	35.6564	0.3681	40.8939
AMIGO1	rs2570972	1	109509517	G	A	0.0458459	0.00779674	4.1e-09	34557	1	0.4816	0.0010495	35.7131	0.4816	34.576
SMARCA2	rs12555882	9	2021158	C	G	-0.0670647	0.0108842	7.2e-10	34557	9	0.135	0.00105043	35.7449	0.135	37.966
HBEGF	rs2569178	5	140612586	A	G	0.051363	0.00814562	2.87e-10	34557	5	0.2751	0.0010522	35.8052	0.2751	39.7606
LIF	rs713875	22	30196498	G	C	0.0461438	0.00775859	2.72e-09	34557	22	0.547	0.00105522	35.9079	0.453	35.3721
S100A3	rs1005436	1	153549456	A	G	0.0705358	0.011447	7.18e-10	34557	1	0.1207	0.00105607	35.937	0.1207	37.9696
ZBTB17	rs848217	1	15945755	G	A	-0.0460104	0.00752999	9.95e-10	34557	1	0.5031	0.00105844	36.0176	0.4969	37.3356
SCT	rs11603281	11	2209657	C	T	0.0704783	0.0119571	3.76e-09	34557	11	0.1217	0.00106188	36.1348	0.1217	34.7423
TXNDC9	rs7597141	2	99417869	G	A	-0.0465848	0.00768685	1.36e-09	34557	2	0.4315	0.00106471	36.2311	0.4315	36.7275
RAB11FIP3	rs2266928	16	530124	A	C	0.070868	0.0112447	2.93e-10	34557	16	0.1207	0.00106604	36.2767	0.1207	39.7196
INPP1	rs2067392	2	190357387	C	T	-0.0502844	0.00817698	7.77e-10	34557	2	0.3027	0.0010674	36.323	0.3027	37.8164
TPPP3	rs11859352	16	67356545	G	A	-0.0756963	0.0125626	1.69e-09	34557	16	0.1043	0.0010706	36.4318	0.1043	36.307
CEP152	rs1426199	15	48834937	A	G	0.0727358	0.0122176	2.63e-09	34557	15	0.1145	0.0010728	36.507	0.1145	35.4425
PLAT	rs78268832	8	42144026	A	G	-0.0731316	0.0111386	5.18e-11	34557	8	0.1135	0.00107625	36.6245	0.1135	43.1071
PPM1F	rs5756324	22	21980728	C	T	-0.0530672	0.00846013	3.55e-10	34557	22	0.2577	0.0010774	36.6635	0.2577	39.3458
ANXA4	rs56398743	2	69791140	C	A	0.057062	0.00932264	9.31e-10	34557	2	0.2117	0.00108677	36.9827	0.2117	37.4642
DSG4	rs12960081	18	31413220	G	A	0.0466608	0.00732435	1.88e-10	34557	18	0.4806	0.00108698	36.9898	0.4806	40.5851
ERP44	rs4743381	9	100055553	C	T	0.0469446	0.00726408	1.03e-10	34557	9	0.4427	0.00108743	37.0051	0.4427	41.7648
UBAC1	rs4841901	9	135959686	A	T	-0.0524173	0.00789668	3.18e-11	34557	9	0.728	0.00108813	37.029	0.272	44.0616
TAB2	rs6925848	6	149178663	T	G	0.0564416	0.00911978	6.06e-10	34557	6	0.2188	0.00108903	37.0596	0.2188	38.3027
TGFBR2	rs7637742	3	30155970	T	C	0.0493714	0.00756249	6.65e-11	34557	3	0.3395	0.00109318	37.2013	0.3395	42.6208
HMOX1	rs5755705	22	35360438	T	C	-0.04864	0.00781994	4.97e-10	34557	22	0.363	0.00109412	37.233	0.363	38.6884
NOS3	rs1800779	7	150992855	A	G	0.0473156	0.007768	1.12e-09	34557	7	0.5736	0.00109513	37.2675	0.4264	37.1014
PRKAR2A	rs7434187	3	48995534	T	C	-0.0568956	0.00877963	9.15e-11	34557	3	0.7843	0.00109527	37.2722	0.2157	41.9957
DBN1	rs2544809	5	177458498	C	T	-0.046919	0.00759549	6.52e-10	34557	5	0.5194	0.00109904	37.4007	0.4806	38.158
DPP7	rs11794273	9	137130394	T	G	0.0507737	0.00761279	2.57e-11	34557	9	0.3088	0.0011005	37.4504	0.3088	44.4826
COL3A1	rs13028444	2	189011412	C	A	-0.0552341	0.00937857	3.88e-09	34557	2	0.2362	0.00110079	37.4604	0.2362	34.685
SMPD3	rs8055813	16	68387873	G	A	0.0498464	0.00851031	4.71e-09	34557	16	0.6677	0.00110258	37.5213	0.3323	34.3065
PGA4	rs72929119	11	61364864	T	C	-0.0773486	0.0136993	1.64e-08	34557	11	0.1033	0.00110836	37.7184	0.1033	31.8793
C17orf49	rs9898871	17	6973393	T	C	-0.0773546	0.0124088	4.55e-10	34557	17	0.1033	0.00110854	37.7243	0.1033	38.8609
PAPPA	rs13294988	9	116337594	T	C	0.0503139	0.00770039	6.41e-11	34557	9	0.6759	0.00110909	37.7432	0.3241	42.6924
TXNRD1	rs7138318	12	104342616	C	T	0.0498924	0.00806827	6.26e-10	34557	12	0.3354	0.00110974	37.7654	0.3354	38.2391
TALDO1	rs11605373	11	711970	A	G	0.0617116	0.00985745	3.84e-10	34557	11	0.1779	0.00111395	37.9086	0.1779	39.1926
AXIN1	rs11647223	16	311321	T	C	0.047743	0.00740238	1.12e-10	34557	16	0.4294	0.00111697	38.0118	0.4294	41.5984
ITGA5	rs1270919	12	54410188	T	G	-0.0694411	0.0110787	3.66e-10	34557	12	0.8661	0.00111844	38.0616	0.1339	39.2876
SORBS1	rs12415527	10	95411387	T	C	0.0483296	0.00763767	2.49e-10	34557	10	0.3978	0.00111908	38.0836	0.3978	40.041
AP3B1	rs11746090	5	78044022	A	G	-0.0528314	0.00812175	7.77e-11	34557	5	0.2843	0.00113585	38.655	0.2843	42.3141
PMVK	rs11576820	1	154847208	T	C	-0.0566285	0.0093799	1.57e-09	34557	1	0.2311	0.00113965	38.7842	0.2311	36.448
C2orf69	rs4673660	2	200050672	C	T	0.0609701	0.00938566	8.24e-11	34557	2	0.1892	0.00114051	38.8136	0.1892	42.1992
AKR1C4	rs11253048	10	5219196	G	A	-0.068129	0.0101002	1.53e-11	34557	10	0.1442	0.0011456	38.9869	0.1442	45.4992
CNTNAP4	rs4300675	16	76392537	C	T	0.0484086	0.00790892	9.31e-10	34557	16	0.5675	0.00115034	39.1486	0.4325	37.4637
TSPAN1	rs4420029	1	45959828	A	G	0.0531945	0.00782191	1.04e-11	34557	1	0.7147	0.00115395	39.2717	0.2853	46.2496
RAB6A	rs11235951	11	73927813	T	C	0.0729988	0.010337	1.64e-12	34557	11	0.1237	0.00115527	39.3166	0.1237	49.8703
LDLRAP1	rs11247902	1	25569574	C	T	-0.0480769	0.00754517	1.87e-10	34557	1	0.501	0.00115569	39.3308	0.499	40.6008
DNAJB14	rs55797991	4	99850238	T	C	-0.0691933	0.0108786	2.01e-10	34557	4	0.1421	0.00116732	39.727	0.1421	40.4559
PCBP2	rs11170874	12	54332691	G	A	0.0507396	0.00807438	3.3e-10	34557	12	0.3487	0.00116938	39.7974	0.3487	39.489
GRPEL1	rs67092773	4	7036119	T	C	-0.0727289	0.0124602	5.32e-09	34557	4	0.1268	0.00117132	39.8635	0.1268	34.0694
FOLR2	rs68068983	11	72196438	C	T	0.0799876	0.0125733	2e-10	34557	11	0.1022	0.0011741	39.9582	0.1022	40.4713
ANGPTL2	rs571858	9	126930553	G	A	-0.0548668	0.00818203	2e-11	34557	9	0.7321	0.00118084	40.1879	0.2679	44.9673
ENPEP	rs639194	4	110529167	T	C	-0.0516722	0.00826168	3.99e-10	34557	4	0.6687	0.00118303	40.2625	0.3313	39.118
EPGN	rs62312545	4	74295177	G	A	-0.0562624	0.00930679	1.49e-09	34557	4	0.2495	0.00118546	40.3452	0.2495	36.5457
ERC2	rs1385691	3	56074013	T	A	0.0488133	0.00784422	4.88e-10	34557	3	0.4847	0.00119025	40.5085	0.4847	38.7237
FAP	rs7568839	2	162485382	C	T	0.0570517	0.00854828	2.49e-11	34557	2	0.2413	0.00119178	40.5604	0.2413	44.543
RILPL2	rs951328	12	123432442	G	A	-0.0525438	0.00776909	1.35e-11	34557	12	0.3221	0.00120567	41.0339	0.3221	45.7407
ACY1	rs58412051	3	51731491	T	C	-0.0768176	0.0111685	6.07e-12	34557	3	0.1155	0.00120568	41.0341	0.1155	47.3077
DMP1	rs10021236	4	87850727	C	G	-0.0552216	0.007961	4.02e-12	34557	4	0.2751	0.00121623	41.3937	0.2751	48.1152
ANXA10	rs11936562	4	168155041	G	A	0.0503908	0.00769962	5.97e-11	34557	4	0.5961	0.00122272	41.6147	0.4039	42.8316
SV2A	rs67450539	1	150009935	T	C	-0.0816406	0.0129035	2.5e-10	34557	1	0.1022	0.00122313	41.6288	0.1022	40.0311
SLC4A1	rs2857082	17	44259723	T	C	-0.0706317	0.0103877	1.05e-11	34557	17	0.1431	0.00122349	41.6409	0.1431	46.2339
METAP1D	rs62183777	2	171993421	C	T	0.0535451	0.00812188	4.32e-11	34557	2	0.3088	0.00122391	41.6555	0.3088	43.4637
VCPKMT	rs4548791	14	50317093	G	A	-0.0498116	0.00779945	1.7e-10	34557	14	0.4427	0.0012243	41.6688	0.4427	40.7881
FLT3LG	rs117955557	19	45252110	T	G	0.0568791	0.00805722	1.67e-12	34557	19	0.2546	0.00122796	41.7933	0.2546	49.8351
TARBP2	rs10876550	12	54318524	A	G	0.0498186	0.00757255	4.74e-11	34557	12	0.5501	0.00122849	41.8113	0.4499	43.2811
LY96	rs72661859	8	73975525	A	G	0.0498766	0.00742281	1.83e-11	34557	8	0.4571	0.00123468	42.0224	0.4571	45.1499
CALB1	rs381456	8	89865176	T	A	-0.0569127	0.00813978	2.71e-12	34557	8	0.7423	0.0012392	42.1765	0.2577	48.887
CEBPB	rs4811031	20	50340417	G	A	-0.0508616	0.00784822	9.13e-11	34557	20	0.3998	0.00124151	42.255	0.3998	41.9989
GIT1	rs7210399	17	29453198	C	T	-0.0500216	0.00749592	2.5e-11	34557	17	0.5389	0.00124351	42.3232	0.4611	44.5313
ATXN2L	rs497523	16	28566610	C	T	-0.0508032	0.00788585	1.18e-10	34557	16	0.407	0.00124584	42.4026	0.407	41.5035
MYO9B	rs10421794	19	17200982	C	T	-0.0512674	0.00769743	2.73e-11	34557	19	0.3885	0.00124882	42.5042	0.3885	44.36
BLVRB	rs3746006	19	40213503	T	C	-0.0534336	0.00786763	1.11e-11	34557	19	0.3241	0.00125089	42.5749	0.3241	46.1255
DTYMK	rs112509138	2	241657470	G	A	-0.068077	0.0112908	1.65e-09	34557	2	0.1616	0.00125581	42.7424	0.1616	36.3539
KITLG	rs11105121	12	88970809	T	C	-0.0538187	0.00774843	3.76e-12	34557	12	0.682	0.00125634	42.7606	0.318	48.2435
C1R	rs4963512	12	6833659	G	A	-0.0510946	0.00769163	3.08e-11	34557	12	0.593	0.00126017	42.891	0.407	44.1279
CASP1	rs498892	11	105047690	G	T	-0.0661008	0.00999229	3.71e-11	34557	11	0.1748	0.0012605	42.9024	0.1748	43.7606
DGCR6	rs11705361	22	18971161	C	G	-0.0666949	0.00977825	9.06e-12	34557	22	0.1728	0.00127166	43.2824	0.1728	46.5225
CD63	rs4759076	12	54336088	C	T	0.0505706	0.00760158	2.88e-11	34557	12	0.4693	0.00127387	43.358	0.4693	44.2577
TRIM21	rs10836053	11	4426424	C	A	-0.0555579	0.00805358	5.25e-12	34557	11	0.7076	0.00127728	43.4742	0.2924	47.5898
GMPR2	rs111900757	14	24201187	G	A	0.0728272	0.0103116	1.63e-12	34557	14	0.1401	0.00127792	43.4959	0.1401	49.881
KIT	rs218263	4	54541937	T	C	-0.0799376	0.0108013	1.35e-13	34557	4	0.1135	0.0012859	43.7678	0.1135	54.7709
ADH1B	rs284783	4	99392454	A	G	0.0512212	0.00746405	6.77e-12	34557	4	0.4622	0.00130431	44.3953	0.4622	47.0924
CD34	rs916508	1	207967123	G	T	-0.0520897	0.00750178	3.82e-12	34557	1	0.4029	0.0013055	44.436	0.4029	48.2142
BNIP3L	rs3779916	8	26393390	A	C	0.0527466	0.00785327	1.86e-11	34557	8	0.6166	0.00131545	44.775	0.3834	45.1116
GORASP2	rs12996518	2	170937058	G	A	0.0569329	0.00834986	9.2e-12	34557	2	0.2832	0.00131598	44.7929	0.2832	46.4909
DCTD	rs77117056	4	183034343	A	G	0.0527865	0.00787015	1.98e-11	34557	4	0.3824	0.00131614	44.7984	0.3824	44.9862
ING1	rs71445078	13	110713605	T	G	-0.0625263	0.00994611	3.25e-10	34557	13	0.2147	0.00131833	44.873	0.2147	39.5202
PLSCR3	rs3744549	17	7390396	T	C	0.0662251	0.0106322	4.7e-10	34557	17	0.8149	0.00132308	45.035	0.1851	38.7971
FDX1	rs2724424	11	110390646	A	G	0.0537203	0.0081677	4.8e-11	34557	11	0.3569	0.00132474	45.0918	0.3569	43.2591
EIF4B	rs6580980	12	54298277	G	A	0.0518469	0.00758637	8.25e-12	34557	12	0.5573	0.0013264	45.1482	0.4427	46.7065
ACRV1	rs77322490	11	125831449	T	C	0.0657608	0.00628231	1.22e-25	34557	11	0.1892	0.00132678	45.1612	0.1892	109.571
CTF1	rs11150601	16	30966478	A	G	0.0536321	0.00791982	1.27e-11	34557	16	0.638	0.00132865	45.2247	0.362	45.8584
PGD	rs3762290	1	10117732	G	A	-0.0767883	0.0114634	2.1e-11	34557	1	0.1309	0.00134162	45.667	0.1309	44.8707
LRRFIP1	rs62183645	2	237657250	A	T	0.0708423	0.00894947	2.46e-15	34557	2	0.1595	0.00134559	45.8024	0.1595	62.66
DNAJB1	rs11085896	19	14541074	C	A	-0.0537297	0.00761558	1.72e-12	34557	19	0.6299	0.00134601	45.8167	0.3701	49.7763
STXBP1	rs7035039	9	127425194	C	G	-0.0540636	0.00762846	1.37e-12	34557	9	0.635	0.0013549	46.1195	0.365	50.2269
LYAR	rs11723339	4	4270159	T	C	-0.0546209	0.00789569	4.59e-12	34557	4	0.6483	0.00136049	46.3102	0.3517	47.8561
PEBP1	rs7301950	12	118170634	A	G	0.0809668	0.0116299	3.36e-12	34557	12	0.1176	0.00136056	46.3124	0.1176	48.4688
PTX3	rs7639175	3	157488149	G	A	0.0616143	0.00843054	2.7e-13	34557	3	0.2352	0.00136577	46.4902	0.2352	53.4136
SERPINB5	rs4048352	18	63489975	A	G	0.0538713	0.00799336	1.59e-11	34557	18	0.6074	0.00138411	47.1152	0.3926	45.4209
YJU2	rs694443	19	4230124	G	A	0.0618563	0.00937207	4.11e-11	34557	19	0.2372	0.0013846	47.1318	0.2372	43.5609
TNFAIP8L2	rs4970991	1	151031527	C	T	0.0664032	0.00936375	1.33e-12	34557	1	0.8047	0.00138594	47.1776	0.1953	50.2896
ECE1	rs9426748	1	21231997	A	C	-0.0529366	0.00759602	3.19e-12	34557	1	0.455	0.00138979	47.309	0.455	48.5668
CD74	rs79078220	5	150414087	A	G	-0.0870348	0.0111797	6.97e-15	34557	5	0.1022	0.0013901	47.3195	0.1022	60.6074
TBCC	rs4714633	6	42894008	T	A	-0.0615362	0.00851663	5e-13	34557	6	0.7566	0.00139469	47.476	0.2434	52.2066
RNASEH2A	rs12151144	19	12801582	C	A	-0.0869904	0.0122542	1.26e-12	34557	19	0.1033	0.00140191	47.722	0.1033	50.3933
CXCL8	rs11730284	4	73751937	A	C	-0.0539653	0.00741234	3.33e-13	34557	4	0.593	0.00140575	47.853	0.407	53.0052
BCL2	rs4987845	18	63127955	T	C	-0.0836381	0.0127266	4.97e-11	34557	18	0.1135	0.00140771	47.9197	0.1135	43.19
SRPK2	rs342298	7	106733200	T	C	-0.0534656	0.00745762	7.54e-13	34557	7	0.4407	0.00140918	47.9699	0.4407	51.3983
CXCL13	rs2053526	4	77504875	G	A	-0.054512	0.00770464	1.49e-12	34557	4	0.3885	0.00141189	48.0623	0.3885	50.0587
STK4	rs2299978	20	45059065	C	T	0.0531519	0.00754279	1.83e-12	34557	20	0.5031	0.00141251	48.0833	0.4969	49.6562
ARG2	rs61990120	14	67622703	A	G	0.0834862	0.0110515	4.21e-14	34557	14	0.1145	0.00141336	48.1124	0.1145	57.0672
PDIA3	rs688009	15	43864104	T	C	-0.0593536	0.00864199	6.51e-12	34557	15	0.2781	0.0014145	48.1511	0.2781	47.1701
CERT1	rs4512110	5	75460396	G	A	0.085278	0.0123552	5.12e-12	34557	5	0.1094	0.00141711	48.2402	0.1094	47.6403
VAV3	rs345308	1	107916985	A	G	-0.0648352	0.00931196	3.34e-12	34557	1	0.7853	0.00141749	48.2531	0.2147	48.4774
BCR	rs5759653	22	23233473	T	C	-0.0887145	0.0124748	1.15e-12	34557	22	0.1002	0.00141917	48.3102	0.1002	50.5734
PRDX1	rs75420580	1	45629233	C	A	-0.077101	0.0109567	1.97e-12	34557	1	0.1391	0.00142374	48.4661	0.1391	49.5177
SERPINC1	rs2227590	1	173916899	A	G	0.0820763	0.0115729	1.32e-12	34557	1	0.1207	0.00142991	48.6767	0.1207	50.298
SKAP1	rs12603827	17	48250540	T	C	0.0538919	0.00754283	9.01e-13	34557	17	0.4438	0.00143382	48.8099	0.4438	51.048
ST13	rs1005402	22	40895726	C	T	-0.0539065	0.00739254	3.05e-13	34557	22	0.5337	0.00144636	49.2372	0.4663	53.1735
PPP2R5A	rs12411213	1	212390200	A	G	-0.0869334	0.0136171	1.72e-10	34557	1	0.1074	0.00144899	49.3269	0.1074	40.7572
IFNL1	rs30461	19	39298475	G	A	-0.0846419	0.012608	1.9e-11	34557	19	0.1145	0.00145276	49.4556	0.1145	45.0691
DBNL	rs7799945	7	44070203	G	A	0.057692	0.00794182	3.75e-13	34557	7	0.3252	0.00146079	49.7292	0.3252	52.7705
AKT3	rs4515770	1	243523611	C	T	0.0647252	0.0092764	3.01e-12	34557	1	0.226	0.00146564	49.8945	0.226	48.6842
C2CD2L	rs640603	11	119093620	A	G	-0.0560174	0.0081279	5.5e-12	34557	11	0.3722	0.00146647	49.923	0.3722	47.4995
JPT2	rs4424913	16	1648527	T	C	0.0670522	0.0101663	4.24e-11	34557	16	0.2055	0.00146812	49.9792	0.2055	43.5011
LYSMD3	rs10805870	5	90668171	C	A	0.0549871	0.00793837	4.31e-12	34557	5	0.4162	0.00146933	50.0203	0.4162	47.9799
PTGDS	rs10781522	9	136920601	A	G	-0.0560589	0.00742976	4.52e-14	34557	9	0.6268	0.00147025	50.0516	0.3732	56.9298
PLA2G1B	rs11065078	12	120310782	T	C	-0.0684269	0.00903341	3.6e-14	34557	12	0.1963	0.0014774	50.2956	0.1963	57.3786
PLA2G4A	rs112568781	1	186937435	G	A	0.0889528	0.0125573	1.4e-12	34557	1	0.1043	0.00147841	50.3301	0.1043	50.1795
MINDY1	rs12022137	1	150166512	A	G	-0.0777113	0.011694	3.02e-11	34557	1	0.1431	0.00148105	50.4198	0.1431	44.1613
INSL4	rs2381194	9	4959331	A	G	-0.0812195	0.0108739	8.07e-14	34557	9	0.1299	0.00149118	50.7652	0.1299	55.7892
MXRA8	rs1240708	1	1400410	G	A	-0.0706668	0.00911521	9e-15	34557	1	0.183	0.00149325	50.8361	0.183	60.1032
FKBPL	rs6904786	6	32138237	A	C	0.0830064	0.0121946	9.98e-12	34557	6	0.1237	0.00149374	50.8527	0.1237	46.3327
CWC15	rs16921241	11	94974645	G	A	-0.0577482	0.00807838	8.77e-13	34557	11	0.6585	0.00149987	51.0616	0.3415	51.1009
SDHB	rs1497406	1	16178825	G	A	0.0553465	0.00759198	3.1e-13	34557	1	0.5675	0.0015037	51.1924	0.4325	53.146
ICAM2	rs2331413	17	64039089	A	G	-0.0785674	0.00760672	5.23e-25	34557	17	0.8569	0.00151386	51.5385	0.1431	106.682
SLIT2	rs1185160	4	20198728	T	G	-0.0613791	0.00842192	3.15e-13	34557	4	0.7178	0.00152627	51.9618	0.2822	53.1152
DAAM1	rs7160523	14	55127842	T	G	0.0557311	0.00767136	3.74e-13	34557	14	0.4417	0.00153186	52.1525	0.4417	52.7777
MAP2K1	rs41306345	15	66489710	T	C	-0.0890706	0.0133439	2.47e-11	34557	15	0.1084	0.00153355	52.2101	0.1084	44.5557
GZMA	rs2047745	5	55193713	C	T	0.0697259	0.00897128	7.72e-15	34557	5	0.1963	0.00153403	52.2262	0.1963	60.4059
SLC27A4	rs145033206	9	128301890	T	C	0.080087	0.0115472	4.04e-12	34557	9	0.1391	0.00153615	52.2987	0.1391	48.1028
IL36A	rs895497	2	113005998	G	A	-0.0625207	0.00846421	1.51e-13	34557	2	0.7301	0.0015405	52.4472	0.2699	54.5601
TSPAN15	rs1227967	10	69508078	C	T	-0.0558228	0.00776846	6.68e-13	34557	10	0.4499	0.00154245	52.5135	0.4499	51.6361
MYOM2	rs2280897	8	2109507	T	C	-0.0794548	0.0109009	3.13e-13	34557	8	0.1431	0.00154825	52.7111	0.1431	53.127
TDP1	rs1286952	14	89890275	T	C	0.0570071	0.00772979	1.64e-13	34557	14	0.6053	0.00155284	52.8677	0.3947	54.3904
CIAPIN1	rs686402	16	57452701	T	C	0.055789	0.0074758	8.48e-14	34557	16	0.5215	0.00155333	52.8845	0.4785	55.6906
TNFRSF12A	rs1004792	16	3044260	A	G	-0.065371	0.00810975	7.58e-16	34557	16	0.2393	0.00155581	52.969	0.2393	64.9764
TSC22D1	rs963569	13	44668243	T	C	-0.0686656	0.0091086	4.75e-14	34557	13	0.7904	0.00156224	53.1882	0.2096	56.8297
ENO1	rs2047095	1	8857897	C	T	-0.0713632	0.00996946	8.18e-13	34557	1	0.8088	0.0015751	53.6268	0.1912	51.2396
NRTN	rs36055559	19	5799422	A	G	-0.0761244	0.0106836	1.04e-12	34557	19	0.1626	0.00157809	53.7287	0.1626	50.7706
DAG1	rs11711536	3	49353807	T	C	0.0595172	0.00816607	3.14e-13	34557	3	0.3364	0.00158153	53.8461	0.3364	53.1201
CSRP3	rs4408310	11	22199694	A	C	0.0566195	0.00766306	1.48e-13	34557	11	0.5573	0.00158183	53.8564	0.4427	54.5918
OTOA	rs8055493	16	21759695	G	A	-0.0570992	0.00787403	4.12e-13	34557	16	0.4223	0.00159079	54.162	0.4223	52.5855
SLMAP	rs1354034	3	56815721	C	T	0.0576242	0.00761333	3.77e-14	34557	3	0.6022	0.00159091	54.1659	0.3978	57.2876
CCDC134	rs28384790	22	41664913	C	G	-0.0570034	0.00764801	9.1e-14	34557	22	0.4305	0.0015933	54.2476	0.4305	55.5526
CC2D1A	rs2305777	19	13927978	T	C	-0.0641559	0.00818991	4.74e-15	34557	19	0.2638	0.00159873	54.4325	0.2638	61.3642
SLA2	rs221310	20	36644375	G	A	-0.0584761	0.00803651	3.43e-13	34557	20	0.3742	0.0016015	54.527	0.3742	52.9446
SHH	rs10225434	7	156380639	C	T	-0.0567294	0.00786866	5.61e-13	34557	7	0.4683	0.00160264	54.5661	0.4683	51.9774
MSRA	rs12546887	8	10435366	T	C	-0.0574071	0.00765516	6.42e-14	34557	8	0.5736	0.00161208	54.888	0.4264	56.2371
RPE	rs2723211	2	210015768	A	G	0.0569095	0.00760434	7.22e-14	34557	2	0.4816	0.00161715	55.0609	0.4816	56.0075
C1S	rs4963512	12	6833659	G	A	-0.0579347	0.00770134	5.37e-14	34557	12	0.593	0.00162016	55.1633	0.407	56.5907
CCL28	rs1593971	5	43413342	A	G	-0.0570302	0.00738024	1.1e-14	34557	5	0.5092	0.00162567	55.3514	0.4908	59.713
C19orf12	rs1048104	19	29702275	C	G	-0.0578535	0.00772932	7.16e-14	34557	19	0.5767	0.00163413	55.64	0.4233	56.0243
NUDT16	rs58764060	3	131529415	C	T	-0.0774355	0.00977909	2.4e-15	34557	3	0.1636	0.001641	55.8741	0.1636	62.7023
MPHOSPH8	rs35424555	13	19647376	G	A	0.0880808	0.0116954	5.03e-14	34557	13	0.1207	0.00164679	56.0715	0.1207	56.7195
DPY30	rs67550529	2	31944496	C	T	0.0684639	0.00919952	9.91e-14	34557	2	0.228	0.00165008	56.1839	0.228	55.3851
MINK1	rs2286668	17	4894423	T	C	0.0804673	0.0112087	7.02e-13	34557	17	0.1503	0.00165384	56.3121	0.1503	51.5381
CCL2	rs12601658	17	34206404	A	T	-0.0678942	0.00843879	8.59e-16	34557	17	0.2362	0.00166324	56.6327	0.2362	64.7299
NUDT5	rs10508438	10	12202080	A	G	0.0614984	0.00795364	1.06e-14	34557	10	0.3282	0.00166777	56.7872	0.3282	59.7855
C1QTNF6	rs5750394	22	37193388	T	C	-0.0707593	0.00894494	2.56e-15	34557	22	0.2137	0.00168264	57.2942	0.2137	62.5766
PPP1R14D	rs11855641	15	40795819	G	A	0.0610645	0.00795296	1.61e-14	34557	15	0.3466	0.00168894	57.5094	0.3466	58.9549
SOST	rs1513671	17	43729942	C	G	-0.0611441	0.00720457	2.12e-17	34557	17	0.6544	0.00169105	57.5812	0.3456	72.0266
PLEKHO1	rs72692857	1	150029674	C	T	0.0781059	0.00995664	4.34e-15	34557	1	0.1667	0.00169486	57.7113	0.1667	61.5378
ACOT13	rs9358791	6	24675404	A	T	0.0675648	0.00892358	3.69e-14	34557	6	0.2464	0.00169532	57.727	0.2464	57.3275
SIL1	rs2351905	5	139135641	T	C	0.059042	0.00779403	3.58e-14	34557	5	0.4202	0.00169858	57.8381	0.4202	57.3849
STAT2	rs56245751	12	56401631	C	T	-0.0760706	0.010072	4.26e-14	34557	12	0.1789	0.00170008	57.8893	0.1789	57.043
CALCOCO2	rs606911	17	48830866	A	G	0.0754112	0.0101917	1.37e-13	34557	17	0.183	0.00170049	57.9033	0.183	54.7493
TIGAR	rs3217860	12	4289884	G	A	-0.0662248	0.00894833	1.35e-13	34557	12	0.2669	0.00171626	58.4411	0.2669	54.7718
BAG3	rs196325	10	119669316	G	A	-0.0599131	0.00789759	3.29e-14	34557	10	0.6022	0.00171981	58.562	0.3978	57.5512
F11R	rs60315407	1	161063015	C	T	0.0627253	0.00834638	5.68e-14	34557	1	0.3231	0.00172098	58.6023	0.3231	56.4793
PRDX3	rs7358070	10	119197216	C	G	-0.0645647	0.0081671	2.67e-15	34557	10	0.2924	0.00172499	58.7388	0.2924	62.4963
TNFRSF1A	rs1800693	12	6330843	C	T	-0.0593902	0.00734773	6.33e-16	34557	12	0.4274	0.00172642	58.7875	0.4274	65.3316
FTCD	rs59142618	21	46142680	G	A	0.091252	0.0115818	3.3e-15	34557	21	0.1176	0.00172817	58.8475	0.1176	62.0773
TXN	rs4135159	9	110255991	A	C	0.0764454	0.00923841	1.29e-16	34557	9	0.182	0.00174003	59.252	0.182	68.4712
TNFAIP2	rs7151779	14	103099825	A	G	0.0716764	0.00881415	4.22e-16	34557	14	0.2198	0.00176204	60.0028	0.2198	66.1289
CD248	rs551243	11	66307012	C	G	0.0593904	0.00719403	1.51e-16	34557	11	0.4877	0.00176254	60.0199	0.4877	68.1535
RBM17	rs1887027	10	6071819	T	C	-0.0722347	0.00923977	5.38e-15	34557	10	0.2178	0.00177786	60.5424	0.2178	61.118
AMOTL2	rs1353778	3	134369601	T	A	0.0610168	0.00781582	5.86e-15	34557	3	0.5951	0.00179418	61.0993	0.4049	60.9466
MGLL	rs7578	3	127689396	A	G	0.0601836	0.00752535	1.27e-15	34557	3	0.545	0.00179636	61.1737	0.455	63.9592
SNAP29	rs6003774	22	20663480	A	C	-0.0946215	0.0113919	9.9e-17	34557	22	0.1135	0.00180171	61.356	0.1135	68.9902
GAL	rs565427	11	65765354	A	G	0.0631973	0.00727609	3.77e-18	34557	11	0.3446	0.00180405	61.4359	0.3446	75.4399
ACTA2	rs1324551	10	88991759	T	C	-0.0602131	0.00682486	1.12e-18	34557	10	0.4663	0.00180457	61.4538	0.4663	77.8385
HGF	rs68103316	7	81690761	C	T	-0.0887886	0.0111433	1.61e-15	34557	7	0.1319	0.00180534	61.4799	0.1319	63.4873
TP53	rs1641549	17	7671457	T	C	0.0655565	0.0089204	2e-13	34557	17	0.3006	0.00180708	61.5391	0.3006	54.0086
THSD1	rs9536253	13	52718654	T	G	0.0925077	0.0124998	1.35e-13	34557	13	0.1207	0.00181648	61.8599	0.1207	54.7709
GCLM	rs12563495	1	93919068	A	G	-0.0602814	0.00766647	3.75e-15	34557	1	0.4949	0.00181674	61.8687	0.4949	61.8267
PRDX2	rs2861412	19	12550364	G	A	-0.0996732	0.0117028	1.64e-17	34557	19	0.1022	0.00182313	62.0868	0.1022	72.5399
SERPIND1	rs2329472	22	20700042	C	T	0.0921479	0.0112685	2.9e-16	34557	22	0.1227	0.00182807	62.2555	0.1227	66.8711
SEZ6	rs4795475	17	28912358	C	G	-0.0937248	0.0113813	1.8e-16	34557	17	0.1186	0.00183653	62.5438	0.1186	67.8149
MAPK13	rs12210904	6	36130414	A	C	0.0657827	0.0085413	1.34e-14	34557	6	0.3057	0.00183694	62.5582	0.3057	59.3165
MDK	rs35623865	11	46609631	T	C	-0.080166	0.00989504	5.42e-16	34557	11	0.1728	0.00183723	62.5681	0.1728	65.6365
STX16	rs218476	20	58662614	A	G	0.0619739	0.00788797	3.94e-15	34557	20	0.4018	0.00184631	62.8776	0.4018	61.7287
PIBF1	rs61966211	13	72988511	T	G	-0.0618154	0.00766962	7.64e-16	34557	13	0.4121	0.00185152	63.0556	0.4121	64.9599
CALB2	rs1476089	16	71119869	A	G	-0.0693794	0.00841981	1.72e-16	34557	16	0.2628	0.0018651	63.5188	0.2628	67.8979
APOA1	rs2727784	11	116840425	T	C	-0.0635894	0.0074761	1.81e-17	34557	11	0.6391	0.00186533	63.5266	0.3609	72.3468
SLC16A1	rs6670866	1	112886205	G	A	-0.0618751	0.00775415	1.47e-15	34557	1	0.5757	0.00187039	63.6992	0.4243	63.6742
CGB3	rs7252920	19	49001003	C	A	-0.0613247	0.00704969	3.35e-18	34557	19	0.4959	0.00188023	64.0352	0.4959	75.6712
CGB5	rs7252920	19	49001003	C	A	-0.0613247	0.00704969	3.35e-18	34557	19	0.4959	0.00188023	64.0352	0.4959	75.6712
CGB8	rs7252920	19	49001003	C	A	-0.0613247	0.00704969	3.35e-18	34557	19	0.4959	0.00188023	64.0352	0.4959	75.6712
GPR158	rs1931291	10	25429508	T	A	-0.0637475	0.00808927	3.26e-15	34557	10	0.635	0.00188375	64.1551	0.365	62.1023
SPARC	rs2881558	5	151678125	G	A	0.0635301	0.00785637	6.14e-16	34557	5	0.6237	0.00189452	64.5226	0.3763	65.3906
LATS1	rs11155675	6	149742883	C	T	-0.0646851	0.0080513	9.43e-16	34557	6	0.3487	0.00190052	64.7273	0.3487	64.5471
MAP2	rs67965833	2	209450913	C	A	0.0931928	0.0112152	9.61e-17	34557	2	0.1258	0.00191023	65.0588	0.1258	69.0479
DOK2	rs67385415	8	21996222	C	T	0.0620101	0.00754283	2.02e-16	34557	8	0.4601	0.00191038	65.0639	0.4601	67.5859
THPO	rs6141	3	184372478	T	C	0.062216	0.00758176	2.29e-16	34557	3	0.545	0.00191974	65.3832	0.455	67.3386
IGFBP2	rs4674100	2	216615701	A	G	-0.0700512	0.00858952	3.48e-16	34557	2	0.2689	0.00192943	65.7139	0.2689	66.511
LAMP1	rs9549739	13	113320975	A	G	0.0666853	0.00860226	9.04e-15	34557	13	0.319	0.00193209	65.8048	0.319	60.0946
DOC2B	rs8069133	17	182520	G	A	0.066946	0.00832578	8.92e-16	34557	17	0.6851	0.00193377	65.8622	0.3149	64.6546
YAP1	rs10791554	11	102052822	A	G	0.0623571	0.0069075	1.76e-19	34557	11	0.4663	0.00193537	65.9167	0.4663	81.4948
BANK1	rs28396651	4	101897868	G	A	0.0641552	0.0075657	2.26e-17	34557	4	0.6186	0.00194216	66.1482	0.3814	71.9061
P4HB	rs113708033	17	81878054	T	G	0.0869644	0.00962074	1.58e-19	34557	17	0.1513	0.00194225	66.1515	0.1513	81.7083
UNC5D	rs2056761	8	35245109	A	G	-0.0634679	0.00780796	4.34e-16	34557	8	0.4059	0.00194275	66.1684	0.4059	66.0744
COMMD1	rs12618996	2	62067182	A	G	-0.0883044	0.010174	3.98e-18	34557	2	0.1462	0.0019467	66.3031	0.1462	75.3323
ANXA11	rs2784773	10	80160044	C	T	0.0662676	0.007889	4.46e-17	34557	10	0.6595	0.00197226	67.1756	0.3405	70.56
TG	rs180210	8	132873309	C	T	0.0634692	0.00744536	1.53e-17	34557	8	0.5603	0.00198488	67.606	0.4397	72.6699
LRTM2	rs2470415	12	1912367	G	A	0.0997134	0.0139172	7.79e-13	34557	12	0.8865	0.00200084	68.1508	0.1135	51.3338
APRT	rs12596224	16	88800278	G	A	-0.0725376	0.00871955	8.87e-17	34557	16	0.2566	0.00200741	68.3751	0.2566	69.2051
NEO1	rs4625692	15	73078126	A	G	0.0824842	0.00986061	6.01e-17	34557	15	0.18	0.00200843	68.4101	0.18	69.9736
RAD23B	rs7035725	9	107287633	G	C	-0.0641375	0.00763556	4.47e-17	34557	9	0.5757	0.00200966	68.4521	0.4243	70.5574
CA11	rs2617802	19	48611222	G	T	0.0768063	0.00963328	1.55e-15	34557	19	0.2178	0.00201001	68.4641	0.2178	63.569
SUOX	rs773126	12	56001636	A	T	0.0638227	0.00823156	8.95e-15	34557	12	0.4479	0.00201455	68.619	0.4479	60.1154
MANF	rs11721253	3	51513203	G	A	0.098207	0.0109979	4.27e-19	34557	3	0.8804	0.00203108	69.1829	0.1196	79.738
PRDX5	rs4963222	11	64417263	C	T	-0.0733969	0.00842808	3.08e-18	34557	11	0.2536	0.00203942	69.4676	0.2536	75.84
POMC	rs7578575	2	25265950	A	T	-0.0678553	0.00805543	3.65e-17	34557	2	0.3313	0.0020401	69.4907	0.3313	70.9562
MECR	rs12122508	1	29198203	T	C	0.104944	0.0111103	3.53e-21	34557	1	0.1033	0.00204029	69.4975	0.1033	89.2203
LRCH4	rs56328569	7	100604596	G	C	0.0774092	0.00905596	1.25e-17	34557	7	0.2178	0.0020417	69.5453	0.2178	73.0661
SOD1	rs7282332	21	31753926	A	G	0.0978079	0.0123158	1.99e-15	34557	21	0.1217	0.00204508	69.661	0.1217	63.07
AHNAK	rs486903	11	62526476	A	G	0.0728091	0.00899468	5.74e-16	34557	11	0.7362	0.00205907	70.1385	0.2638	65.5239
CBS	rs111386942	21	42953798	A	G	0.106424	0.011535	2.8e-20	34557	21	0.1012	0.00206041	70.184	0.1012	85.1224
OMD	rs10115290	9	92433576	A	G	0.0692566	0.00774602	3.86e-19	34557	9	0.318	0.00208048	70.8692	0.318	79.9402
CEP43	rs2237276	6	167028627	T	C	0.0652832	0.0075844	7.46e-18	34557	6	0.4294	0.00208846	71.1417	0.4294	74.0901
CES3	rs4783627	16	68404304	T	C	-0.0812757	0.00936013	3.85e-18	34557	16	0.1973	0.00209234	71.274	0.1973	75.3976
CXCL17	rs7253056	19	42474685	G	A	0.107732	0.0118714	1.14e-19	34557	19	0.1002	0.00209283	71.2906	0.1002	82.3542
DCTPP1	rs8045252	16	30411094	A	G	-0.0796639	0.00877646	1.12e-19	34557	16	0.2096	0.00210277	71.63	0.2096	82.3919
IL27	rs181206	16	28502082	G	A	-0.0715192	0.00735401	2.35e-22	34557	16	0.2894	0.00210377	71.6643	0.2894	94.5795
RBP2	rs295469	3	139494058	A	G	-0.0679184	0.00772362	1.45e-18	34557	3	0.3528	0.00210655	71.7592	0.3528	77.3273
GFER	rs61516948	16	1973321	T	C	-0.10356	0.0114198	1.21e-19	34557	16	0.1104	0.00210658	71.7601	0.1104	82.237
HPSE	rs62303674	4	83293813	A	G	-0.0763636	0.00861635	7.81e-19	34557	4	0.2372	0.00211022	71.8845	0.2372	78.5464
CDC27	rs16941684	17	47225320	T	A	0.0867959	0.00961595	1.78e-19	34557	17	0.1687	0.00211301	71.9796	0.1687	81.4731
SH2B3	rs7296313	12	111440722	C	T	-0.0809456	0.00930055	3.22e-18	34557	12	0.2025	0.00211628	72.0911	0.2025	75.7477
APOA2	rs4073054	1	161230697	A	C	0.0671418	0.00754407	5.59e-19	34557	1	0.6196	0.00212504	72.3904	0.3804	79.209
LACRT	rs1157486	12	54603499	C	G	0.0702734	0.00813037	5.46e-18	34557	12	0.6861	0.00212711	72.4611	0.3139	74.707
DEFB4B	rs73184376	8	8410826	A	G	0.0804466	0.00924011	3.14e-18	34557	8	0.2076	0.0021292	72.5325	0.2076	75.7986
FKBP7	rs7598228	2	178474879	G	T	0.0795094	0.00987104	7.96e-16	34557	2	0.2147	0.00213174	72.6191	0.2147	64.88
HEXIM1	rs8064386	17	45158742	C	T	0.0654341	0.0074201	1.16e-18	34557	17	0.5215	0.00213685	72.7936	0.4785	77.7658
STC2	rs12515303	5	173335648	G	A	0.0683981	0.00759813	2.22e-19	34557	5	0.3538	0.00213916	72.8723	0.3538	81.0354
MARS1	rs10876550	12	54318524	A	G	0.0658263	0.00754565	2.69e-18	34557	12	0.5501	0.0021448	73.0648	0.4499	76.1037
CEP85	rs72649379	1	26370891	A	G	-0.110626	0.0126634	2.42e-18	34557	1	0.09714	0.00214666	73.1283	0.09714	76.3157
RBPMS2	rs1018301	15	64305069	A	T	-0.10499	0.0170224	6.93e-10	34557	15	0.8906	0.00214796	73.1727	0.1094	38.0412
HSPA1A	rs1008438	6	31815431	C	A	-0.0668784	0.00770543	3.98e-18	34557	6	0.4049	0.00215546	73.4287	0.4049	75.3317
TMED8	rs11620921	14	77473622	G	A	-0.0661951	0.00765559	5.3e-18	34557	14	0.5593	0.00216008	73.5865	0.4407	74.7643
S100A11	rs1994606	1	152023491	G	A	-0.0835177	0.00957973	2.83e-18	34557	1	0.8067	0.00217536	74.1082	0.1933	76.0065
EBAG9	rs2022934	8	109555545	A	G	-0.0685459	0.00771683	6.53e-19	34557	8	0.364	0.00217546	74.1117	0.364	78.9015
PARD3	rs9418120	10	34771573	A	G	0.0755386	0.00866168	2.76e-18	34557	10	0.2587	0.00218856	74.5589	0.2587	76.056
CXCL11	rs35170645	4	76043803	G	A	0.0662031	0.00726088	7.67e-20	34557	4	0.4928	0.00219097	74.6412	0.4928	83.1339
WFDC2	rs6032226	20	45485639	T	C	-0.0666049	0.00706702	4.31e-21	34557	20	0.4663	0.00220803	75.2237	0.4663	88.8259
GFAP	rs3744468	17	44913442	A	G	-0.106305	0.0109414	2.58e-22	34557	17	0.1104	0.00221974	75.6233	0.1104	94.3977
NTRK2	rs10780687	9	84827387	G	A	-0.0728804	0.00794777	4.73e-20	34557	9	0.3006	0.0022334	76.0898	0.3006	84.0874
VGF	rs73178553	7	101158134	C	T	-0.0860958	0.0104543	1.79e-16	34557	7	0.1871	0.00225478	76.8201	0.1871	67.8225
USP28	rs11214775	11	113936459	A	G	0.075023	0.00845179	6.89e-19	34557	11	0.2812	0.00227532	77.5213	0.2812	78.7937
FOXJ3	rs1139978	1	42191525	G	T	-0.102658	0.0110362	1.38e-20	34557	1	0.1247	0.00230059	78.3842	0.1247	86.526
CEP170	rs12741781	1	243264850	G	T	0.0709513	0.00802738	9.69e-19	34557	1	0.3558	0.00230769	78.6267	0.3558	78.1219
GALNT7	rs17323530	4	173228212	T	G	0.0800859	0.00887819	1.87e-19	34557	4	0.2372	0.00232096	79.0799	0.2372	81.3698
RALY	rs1007090	20	34557065	C	T	0.0749947	0.00795906	4.4e-21	34557	20	0.7045	0.00234169	79.7879	0.2955	88.7846
MICALL2	rs752792	7	1494957	A	C	0.0688683	0.00772354	4.81e-19	34557	7	0.4468	0.00234457	79.8864	0.4468	79.5071
PRCP	rs2510290	11	82835874	T	A	0.0685715	0.00718733	1.42e-21	34557	11	0.5184	0.00234784	79.998	0.4816	91.0232
YES1	rs2741189	18	707511	C	G	0.0851272	0.00887244	8.43e-22	34557	18	0.2035	0.00234918	80.0438	0.2035	92.0557
TREM2	rs3800342	6	41191794	G	C	0.0726548	0.00718767	5.08e-24	34557	6	0.3344	0.00234984	80.0662	0.3344	102.177
MUC16	rs10421318	19	9010243	A	G	-0.0722092	0.00820903	1.41e-18	34557	19	0.3436	0.002352	80.1399	0.3436	77.3751
VEGFC	rs4515114	4	176810954	A	G	0.107507	0.0118253	9.79e-20	34557	4	0.8845	0.00236148	80.4636	0.1155	82.6512
TRAF2	rs10781522	9	136920601	A	G	-0.0711055	0.00728922	1.76e-22	34557	9	0.6268	0.00236541	80.5981	0.3732	95.1578
CCDC80	rs6772337	3	112643341	G	A	-0.0698784	0.00711606	9.25e-23	34557	3	0.5869	0.00236775	80.6778	0.4131	96.4288
GMFG	rs194016	19	39326460	G	A	-0.104162	0.0120398	5.08e-18	34557	19	0.1268	0.0024026	81.8683	0.1268	74.848
CTRL	rs20549	16	67936027	G	A	0.0894944	0.00983876	9.36e-20	34557	16	0.184	0.00240508	81.953	0.184	82.7391
TWF2	rs1354034	3	56815721	C	T	0.0708596	0.00758631	9.59e-21	34557	3	0.6022	0.00240565	81.9725	0.3978	87.2441
FOXO1	rs7981045	13	40635099	G	A	-0.0853968	0.00842413	3.78e-24	34557	13	0.2086	0.00240782	82.0465	0.2086	102.762
PLIN3	rs262557	19	4872083	T	C	0.0738843	0.00891666	1.17e-16	34557	19	0.6687	0.00241873	82.4192	0.3313	68.6594
APP	rs8131895	21	26131210	A	C	-0.0727454	0.00790976	3.68e-20	34557	21	0.6421	0.00243223	82.8805	0.3579	84.5833
CXCL14	rs13171268	5	135619695	G	C	-0.0717531	0.00739308	2.86e-22	34557	5	0.3845	0.00243689	83.0395	0.3845	94.1956
JAM2	rs2829841	21	25650710	T	C	0.0969636	0.0104756	2.12e-20	34557	21	0.1544	0.00245505	83.6598	0.1544	85.6761
RABEP1	rs1602914	17	5286813	T	C	0.0701266	0.00743523	4.04e-21	34557	17	0.5082	0.00245821	83.7678	0.4918	88.9563
CTSE	rs1172199	1	205689811	T	C	0.0761173	0.00847302	2.62e-19	34557	1	0.6933	0.00246395	83.9639	0.3067	80.7031
LRIG3	rs9645820	12	58930227	A	G	0.0857813	0.00897661	1.22e-21	34557	12	0.2127	0.00246447	83.9816	0.2127	91.3189
PLXDC2	rs7919659	10	20295622	C	G	0.0855978	0.00921501	1.56e-20	34557	10	0.2147	0.00247072	84.1951	0.2147	86.2847
ADGRG1	rs733464	16	57648363	T	C	0.0710144	0.00735137	4.46e-22	34557	16	0.4315	0.0024742	84.314	0.4315	93.316
PTPRM	rs72911294	18	8253604	T	C	-0.0796528	0.00772839	6.58e-25	34557	18	0.272	0.00251265	85.6277	0.272	106.224
ARHGAP45	rs34593562	19	1083557	G	A	-0.0712126	0.00754729	3.89e-21	34557	19	0.455	0.00251508	85.7106	0.455	89.029
ERI1	rs7814328	8	9018719	C	T	-0.0710323	0.00760664	9.8e-21	34557	8	0.4724	0.00251511	85.7116	0.4724	87.2019
LPCAT2	rs1587631	16	55563490	T	C	-0.117104	0.013082	3.51e-19	34557	16	0.1022	0.00251654	85.7606	0.1022	80.13
ATOX1	rs10044368	5	151814076	A	G	-0.071774	0.00762624	4.89e-21	34557	5	0.4243	0.00251671	85.7664	0.4243	88.5754
EIF4G3	rs6691200	1	20979813	C	T	-0.0710592	0.00746028	1.65e-21	34557	1	0.4744	0.00251809	85.8134	0.4744	90.7257
TEF	rs4822027	22	41390223	A	G	0.0844593	0.00950793	6.51e-19	34557	22	0.229	0.00251892	85.842	0.229	78.9084
ITGB5	rs621209	3	124775183	A	G	0.0859888	0.00894729	7.21e-22	34557	3	0.2178	0.00251936	85.8568	0.2178	92.3636
PTPRC	rs16843807	1	198776593	C	A	-0.117845	0.0113177	2.18e-25	34557	1	0.1012	0.00252636	86.0962	0.1012	108.419
REN	rs4951315	1	204188040	A	C	-0.0761919	0.0078245	2.08e-22	34557	1	0.32	0.00252643	86.0983	0.32	94.821
GFRA3	rs11950736	5	138262651	A	G	0.0918006	0.00925893	3.59e-23	34557	5	0.184	0.00253063	86.242	0.184	98.3036
PNMA1	rs4903133	14	73664872	T	A	0.0724142	0.00798487	1.2e-19	34557	14	0.4202	0.00255512	87.0788	0.4202	82.2454
SPRED2	rs7569084	2	65429835	T	C	-0.0724007	0.00773412	7.88e-21	34557	2	0.5787	0.002556	87.1087	0.4213	87.6322
HEBP1	rs850923	12	12987928	T	G	0.0893765	0.010311	4.39e-18	34557	12	0.7986	0.0025696	87.5734	0.2014	75.1355
AMBN	rs1490481	4	70395591	T	C	0.0769408	0.0085731	2.84e-19	34557	4	0.681	0.00257206	87.6575	0.319	80.5448
CHCHD10	rs34284791	22	23824602	A	G	-0.118256	0.0112612	8.53e-26	34557	22	0.1033	0.00259074	88.2958	0.1033	110.275
MITD1	rs13009147	2	99187535	G	T	-0.075435	0.00791198	1.51e-21	34557	2	0.6483	0.00259492	88.4386	0.3517	90.9024
FASLG	rs79419452	1	172703333	A	T	-0.0994035	0.0093201	1.48e-26	34557	1	0.1564	0.00260739	88.8649	0.1564	113.753
XRCC4	rs1805377	5	83353124	A	G	0.104083	0.01246	6.63e-17	34557	5	0.1401	0.00261021	88.9611	0.1401	69.7788
CRADD	rs56944668	12	93850077	T	C	-0.100031	0.0104112	7.4e-22	34557	12	0.1544	0.00261283	89.0507	0.1544	92.314
CEP20	rs7199598	16	15911711	T	C	-0.0917927	0.00950927	4.78e-22	34557	16	0.1933	0.00262779	89.5617	0.1933	93.1798
TSPYL1	rs11970221	6	116313162	C	T	0.0735826	0.00766829	8.33e-22	34557	6	0.5695	0.00265489	90.488	0.4305	92.0774
ITGB7	rs3101059	12	53187592	T	C	-0.107422	0.010377	4.1e-25	34557	12	0.1329	0.00265957	90.6477	0.1329	107.162
TINAGL1	rs4949214	1	31552699	C	G	-0.0733219	0.00731796	1.25e-23	34557	1	0.547	0.0026643	90.8095	0.453	100.389
CCL19	rs10972202	9	34707817	T	C	0.105214	0.0112365	7.71e-21	34557	9	0.1401	0.00266725	90.9102	0.1401	87.6769
GLT8D2	rs112294961	12	104071007	T	C	0.109123	0.0122587	5.5e-19	34557	12	0.1288	0.00267237	91.0852	0.1288	79.2399
CELA2A	rs541296	1	15454725	T	C	-0.0772795	0.00788217	1.08e-22	34557	1	0.3405	0.0026822	91.4211	0.3405	96.1251
GNAS	rs6026450	20	58697666	G	A	0.0753894	0.00771261	1.44e-22	34557	20	0.6074	0.00271066	92.394	0.3926	95.5472
PIGR	rs12116982	1	206892306	T	C	0.0772337	0.00805908	9.39e-22	34557	1	0.3497	0.00271302	92.4746	0.3497	91.8423
CES2	rs2089106	16	66897444	C	T	-0.111544	0.0128171	3.24e-18	34557	16	0.1247	0.0027161	92.5799	0.1247	75.7378
PAG1	rs4436084	8	81125771	C	T	-0.0776617	0.00795735	1.68e-22	34557	8	0.3425	0.00271644	92.5915	0.3425	95.2526
REEP4	rs12678092	8	22137438	T	C	0.0949785	0.00988763	7.56e-22	34557	8	0.1851	0.00272139	92.7608	0.1851	92.2712
PKD2	rs57328654	4	87992664	G	A	0.0814591	0.00865456	4.86e-21	34557	4	0.2883	0.00272302	92.8164	0.2883	88.5909
CSF3	rs3859192	17	39972395	T	C	0.0740586	0.00745145	2.82e-23	34557	17	0.4591	0.00272399	92.8495	0.4591	98.7801
ADAMTS15	rs1368852	11	130898369	T	C	0.0771402	0.00790308	1.66e-22	34557	11	0.6411	0.00273836	93.3407	0.3589	95.2728
VTCN1	rs56174814	1	117180685	A	T	0.107809	0.0106918	6.55e-24	34557	1	0.137	0.00274835	93.682	0.137	101.674
FABP3	rs12401792	1	31374572	T	G	-0.0851103	0.00792678	6.82e-27	34557	1	0.2556	0.00275652	93.9615	0.2556	115.284
ACOX1	rs10852766	17	75955783	C	T	0.0776409	0.00808344	7.62e-22	34557	17	0.6391	0.00278078	94.7907	0.3609	92.2547
AMBP	rs10982050	9	114066493	G	A	-0.0826261	0.00810717	2.16e-24	34557	9	0.2853	0.00278413	94.9053	0.2853	103.871
TNFAIP8	rs1035376	5	119312555	A	G	0.122677	0.0119012	6.48e-25	34557	5	0.8967	0.00278807	95.0399	0.1033	106.254
RABGAP1L	rs6661868	1	174107629	G	A	0.0920795	0.00941468	1.37e-22	34557	1	0.2076	0.00278951	95.089	0.2076	95.6566
SIRT2	rs12974488	19	38858914	A	C	0.0757816	0.00760853	2.28e-23	34557	19	0.4202	0.00279828	95.389	0.4202	99.2033
EPO	rs2075672	7	100642673	G	A	0.077293	0.00775969	2.26e-23	34557	7	0.6247	0.00280131	95.4923	0.3753	99.2183
AFM	rs3756073	4	73547872	T	C	0.0829801	0.00849602	1.56e-22	34557	4	0.7137	0.00281394	95.9242	0.2863	95.3931
USP8	rs4380013	15	50467231	A	G	0.09103	0.00945747	6.26e-22	34557	15	0.2168	0.00281404	95.9278	0.2168	92.6444
PTGES2	rs13283456	9	128122474	T	C	-0.0969266	0.00933865	3.09e-25	34557	9	0.1861	0.00284599	97.0199	0.1861	107.725
ELN	rs113395463	7	74064194	G	A	0.120517	0.00890864	1.07e-41	34557	7	0.1104	0.00285293	97.257	0.1104	183.01
CRYZL1	rs34620647	21	33380028	C	A	-0.106537	0.0108321	7.94e-23	34557	21	0.1483	0.0028672	97.7451	0.1483	96.7332
TNFRSF1B	rs590977	1	12195303	C	A	-0.104241	0.00948181	4.09e-28	34557	1	0.1564	0.00286735	97.7501	0.1564	120.863
SCAMP3	rs1142287	1	155260340	T	C	-0.0849939	0.00857321	3.62e-23	34557	1	0.273	0.00286749	97.755	0.273	98.2853
NOTCH3	rs4808238	19	15192918	A	G	0.107855	0.00984013	5.9e-28	34557	19	0.1442	0.0028711	97.8783	0.1442	120.138
NIT2	rs4928124	3	100417800	G	A	-0.0801954	0.00811184	4.78e-23	34557	3	0.3364	0.00287138	97.888	0.3364	97.7373
NUMB	rs7141139	14	73421182	T	G	0.0838935	0.0083326	7.64e-24	34557	14	0.7076	0.0029124	99.2906	0.2924	101.367
MAX	rs8005829	14	65109447	T	C	0.0784266	0.00776087	5.23e-24	34557	14	0.6135	0.0029169	99.4441	0.3865	102.119
FOLH1	rs11040315	11	49285776	A	G	0.112973	0.0110949	2.38e-24	34557	11	0.1319	0.00292276	99.6448	0.1319	103.682
OMG	rs72813607	17	31134507	A	G	-0.125182	0.0105363	1.48e-32	34557	17	0.1043	0.00292793	99.8214	0.1043	141.159
CHAD	rs2526529	17	50324157	T	C	-0.123129	0.0126435	2.06e-22	34557	17	0.1084	0.00293056	99.9112	0.1084	94.8388
FADD	rs10898847	11	70199816	A	G	0.0796562	0.00764009	1.88e-25	34557	11	0.362	0.00293088	99.9224	0.362	108.703
CNP	rs62076888	17	41951679	C	T	0.0853263	0.00842271	4.05e-24	34557	17	0.7188	0.0029432	100.343	0.2812	102.627
TOP2B	rs3806631	3	25665355	T	A	0.0978074	0.00947288	5.43e-25	34557	3	0.1902	0.00294687	100.469	0.1902	106.605
FXN	rs7041781	9	69217427	G	A	0.0782615	0.00778499	8.92e-24	34557	9	0.408	0.00295875	100.875	0.408	101.06
NOS2	rs2297518	17	27769571	A	G	-0.0914127	0.00980203	1.1e-20	34557	17	0.2301	0.0029607	100.942	0.2301	86.9723
SEMA4D	rs36020742	9	89436540	T	C	0.106862	0.00973858	5.15e-28	34557	9	0.1534	0.00296606	101.125	0.1534	120.408
BAIAP2	rs9989483	17	80997736	T	C	0.0952043	0.0100281	2.23e-21	34557	17	0.2076	0.00298205	101.672	0.2076	90.1313
IL36G	rs13410389	2	112980446	A	G	-0.106617	0.0103766	9.16e-25	34557	2	0.1564	0.00299955	102.27	0.1564	105.571
DARS1	rs2304371	2	135803987	A	G	-0.0889138	0.0113316	4.28e-15	34557	2	0.7454	0.00300066	102.308	0.2546	61.5681
SNX18	rs2548611	5	54523065	C	T	-0.0964015	0.00965472	1.77e-23	34557	5	0.7975	0.0030016	102.341	0.2025	99.6984
CARHSP1	rs12597479	16	8809732	T	G	-0.0776729	0.00740214	9.27e-26	34557	16	0.5194	0.003012	102.696	0.4806	110.109
OGFR	rs11554807	20	62799899	C	A	-0.0835625	0.00787132	2.51e-26	34557	20	0.319	0.00303383	103.443	0.319	112.701
IPCEF1	rs883273	6	154309407	A	C	0.0844741	0.00805657	1.01e-25	34557	6	0.3067	0.00303468	103.472	0.3067	109.938
PROS1	rs2198947	3	90438566	C	G	0.0779577	0.00750313	2.75e-25	34557	3	0.5051	0.00303838	103.599	0.4949	107.953
CTSZ	rs56216438	20	59189753	T	C	-0.126099	0.0122676	8.76e-25	34557	20	0.1074	0.0030487	103.951	0.1074	105.658
IGHMBP2	rs11228377	11	68835878	C	T	-0.0791582	0.00786319	7.74e-24	34557	11	0.5736	0.00306513	104.513	0.4264	101.343
VAMP5	rs6547623	2	85574841	A	T	0.0837949	0.00834671	1.02e-23	34557	2	0.3221	0.00306635	104.555	0.3221	100.787
NSFL1C	rs6042675	20	1504610	C	G	-0.0799004	0.00753977	3.07e-26	34557	20	0.4018	0.00306891	104.643	0.4018	112.301
PTPRF	rs2842194	1	43563291	A	G	-0.089483	0.00861582	2.87e-25	34557	1	0.2587	0.00307115	104.719	0.2587	107.867
MZB1	rs4315920	5	139409996	A	G	0.0826829	0.0081655	4.24e-24	34557	5	0.6585	0.00307474	104.842	0.3415	102.534
ARL2BP	rs8058985	16	57259370	A	G	-0.0811798	0.0080382	5.57e-24	34557	16	0.3712	0.00307643	104.9	0.3712	101.995
DEFB104A	rs62497500	8	8385434	T	A	0.0993836	0.00911763	1.15e-27	34557	8	0.1933	0.00308037	105.035	0.1933	118.813
DEFB104B	rs62497500	8	8385434	T	A	0.0993836	0.00911763	1.15e-27	34557	8	0.1933	0.00308037	105.035	0.1933	118.813
HAVCR2	rs202035827	5	157085051	C	G	-0.0796432	0.0075537	5.44e-26	34557	5	0.5838	0.00308243	105.105	0.4162	111.168
DNAJC6	rs7527768	1	65292353	G	A	0.0794664	0.00759324	1.25e-25	34557	1	0.5767	0.00308316	105.13	0.4233	109.525
SPRY2	rs504122	13	80337390	A	G	-0.0819766	0.0078416	1.4e-25	34557	13	0.3579	0.00308869	105.319	0.3579	109.287
NFKBIE	rs12215017	6	44291620	T	C	-0.0937991	0.00936413	1.29e-23	34557	6	0.228	0.00309727	105.613	0.228	100.337
SERPINB1	rs6925835	6	2815354	T	C	0.10212	0.00983492	2.95e-25	34557	6	0.183	0.00311835	106.334	0.183	107.815
FABP9	rs1814155	8	81497633	A	G	0.0854817	0.00777086	3.81e-28	34557	8	0.3129	0.00314197	107.142	0.3129	121.006
PDGFC	rs12499706	4	156174698	G	C	-0.0912697	0.00860185	2.66e-26	34557	4	0.2526	0.00314535	107.257	0.2526	112.582
DYNLT1	rs2306751	6	158644726	G	C	0.0807166	0.00664165	5.52e-34	34557	6	0.5879	0.00315691	107.653	0.4121	147.698
TYRP1	rs10960751	9	12675264	C	T	-0.0812295	0.0080047	3.39e-24	34557	9	0.6022	0.00316128	107.802	0.3978	102.976
PCDH1	rs4645358	5	141880520	T	C	0.080841	0.00740735	9.92e-28	34557	5	0.59	0.00316176	107.819	0.41	119.107
RRM2B	rs28999671	8	102238215	G	C	0.124278	0.0116985	2.32e-26	34557	8	0.1166	0.00318181	108.505	0.1166	112.857
ANKMY2	rs4719474	7	16637330	A	C	0.081885	0.00800392	1.45e-24	34557	7	0.3875	0.00318285	108.54	0.3875	104.665
MDH1	rs13032357	2	63977359	T	C	0.090643	0.00838522	3.09e-27	34557	2	0.2638	0.00319131	108.83	0.2638	116.853
HAGH	rs1742409	16	1805430	A	C	0.0932141	0.00837263	8.65e-29	34557	16	0.7566	0.00320022	109.134	0.2434	123.948
ALDH1A1	rs348452	9	72938469	T	C	0.0895166	0.00807379	1.45e-28	34557	9	0.2781	0.00321748	109.725	0.2781	122.928
DNMBP	rs6584338	10	100011337	C	T	-0.129582	0.0118114	5.27e-28	34557	10	0.1074	0.00321944	109.792	0.1074	120.361
PRKAB1	rs73217367	12	119929345	T	G	0.127558	0.012193	1.3e-25	34557	12	0.1115	0.00322387	109.944	0.1115	109.445
MYOM3	rs6700245	1	24090925	C	T	-0.106631	0.0099944	1.42e-26	34557	1	0.1738	0.00326537	111.363	0.1738	113.829
RHOC	rs351372	1	112516598	A	T	-0.0809798	0.00760811	1.86e-26	34557	1	0.5307	0.0032665	111.402	0.4693	113.292
TFF3	rs4920094	21	42366224	A	G	-0.0830937	0.00739449	2.68e-29	34557	21	0.3916	0.00329002	112.207	0.3916	126.276
HS1BP3	rs67364128	2	20613925	C	G	-0.0870903	0.00813165	9.13e-27	34557	2	0.3211	0.00330686	112.783	0.3211	114.705
FOLR1	rs1807257	11	72143192	C	A	0.12483	0.0112025	7.74e-29	34557	11	0.8793	0.00330759	112.808	0.1207	124.168
CASP9	rs12024833	1	15539921	G	A	-0.0814396	0.00767921	2.82e-26	34557	1	0.5123	0.0033142	113.034	0.4877	112.47
DCXR	rs4482345	17	82195043	A	G	0.0816175	0.00722669	1.41e-29	34557	17	0.4847	0.00332759	113.492	0.4847	127.552
PRTFDC1	rs1326192	10	24851482	C	G	-0.0817688	0.00762453	7.82e-27	34557	10	0.4703	0.00333127	113.618	0.4703	115.014
WASHC3	rs10860846	12	102217593	G	T	-0.0986504	0.00903151	8.96e-28	34557	12	0.2209	0.00334978	114.252	0.2209	119.31
SHPK	rs224495	17	3609833	A	G	-0.131784	0.0127725	5.86e-25	34557	17	0.1084	0.00335703	114.5	0.1084	106.457
HCLS1	rs3732410	3	121696873	C	T	0.0946348	0.00885171	1.12e-26	34557	3	0.2505	0.00336288	114.7	0.2505	114.3
NFU1	rs10198171	2	69323920	C	T	-0.0844158	0.00772112	8.01e-28	34557	2	0.6125	0.00338264	115.376	0.3875	119.533
SPTLC1	rs75542138	9	92090351	A	G	-0.135963	0.0122139	8.79e-29	34557	9	0.1022	0.00339236	115.709	0.1022	123.918
NEXN	rs1166706	1	77893344	C	T	0.13477	0.0127786	5.27e-26	34557	1	0.8957	0.00339362	115.752	0.1043	111.229
MCAM	rs10790282	11	119102423	A	G	0.0826909	0.00718853	1.27e-30	34557	11	0.4785	0.00341257	116.401	0.4785	132.323
CLEC14A	rs10151239	14	38503166	A	C	0.084058	0.00730156	1.14e-30	34557	14	0.4213	0.00344535	117.523	0.4213	132.534
NIT1	rs4233366	1	161189357	T	C	-0.0940139	0.00848762	1.63e-28	34557	1	0.2658	0.00344972	117.672	0.2658	122.691
ELOA	rs35863927	1	23725444	C	T	0.0861558	0.0075528	3.85e-30	34557	1	0.6309	0.00345703	117.923	0.3691	130.123
FGR	rs111269208	1	27561342	G	T	-0.137263	0.0136882	1.15e-23	34557	1	0.1022	0.00345754	117.94	0.1022	100.557
EZR	rs3127181	6	158771543	G	A	0.101293	0.00953052	2.2e-26	34557	6	0.7853	0.00345984	118.019	0.2147	112.96
FLT3	rs6491258	13	28057905	T	C	-0.0844122	0.00788279	9.29e-27	34557	13	0.5838	0.00346263	118.114	0.4162	114.67
FHIT	rs13070475	3	59983610	A	G	0.0893594	0.00798746	4.7e-29	34557	3	0.6789	0.00348142	118.757	0.3211	125.159
SNX9	rs688181	6	157671606	C	T	-0.089072	0.00826511	4.43e-27	34557	6	0.6748	0.00348207	118.78	0.3252	116.141
MVK	rs7135909	12	109433293	C	G	-0.114909	0.0110127	1.73e-25	34557	12	0.1564	0.00348427	118.855	0.1564	108.873
NAA80	rs2236947	3	50334001	A	C	0.08383	0.00760897	3.16e-28	34557	3	0.4622	0.00349365	119.176	0.4622	121.38
SCGN	rs10946788	6	25660282	A	G	-0.0924854	0.00847187	9.59e-28	34557	6	0.2873	0.00350283	119.49	0.2873	119.176
ITPR1	rs7612703	3	4810762	T	C	-0.134216	0.0124719	5.23e-27	34557	3	0.1104	0.00353836	120.707	0.1104	115.809
FSTL3	rs916904	19	663929	G	A	0.0866776	0.00756545	2.17e-30	34557	19	0.6166	0.00355222	121.181	0.3834	131.264
VCAM1	rs139561173	1	100679634	C	A	-0.104881	0.00907079	6.38e-31	34557	1	0.2025	0.00355287	121.203	0.2025	133.691
EDIL3	rs2301079	5	84023794	A	G	-0.0973885	0.00872279	6.06e-29	34557	5	0.2515	0.00357088	121.82	0.2515	124.654
OCLN	rs147310145	5	69454071	G	A	-0.0994452	0.00915201	1.67e-27	34557	5	0.7607	0.00360042	122.831	0.2393	118.069
EFCAB14	rs3737729	1	46716811	C	T	-0.0849954	0.00733981	5.2e-31	34557	1	0.4744	0.00360264	122.907	0.4744	134.098
OLR1	rs12304486	12	10137739	G	A	0.113656	0.00954976	1.16e-32	34557	12	0.1677	0.00360602	123.023	0.1677	141.645
NPC2	rs1052939	14	74499066	A	G	0.10065	0.00823162	2.22e-34	34557	14	0.2321	0.00361108	123.196	0.2321	149.505
PLA2G7	rs9381472	6	46691168	G	C	-0.0908175	0.00761616	8.84e-33	34557	6	0.3241	0.00361352	123.28	0.3241	142.189
PLXNA4	rs6467443	7	132553252	T	G	0.104175	0.00928612	3.31e-29	34557	7	0.2117	0.00362218	123.576	0.2117	125.852
TRIM25	rs2525992	17	56910821	T	C	-0.0997392	0.0083417	5.99e-33	34557	17	0.7587	0.00364241	124.269	0.2413	142.963
PSME2	rs2236352	14	24141524	C	T	0.0942669	0.00849569	1.31e-28	34557	14	0.2894	0.00365487	124.696	0.2894	123.118
HMBS	rs17552226	11	119057196	G	C	0.0938901	0.00806468	2.52e-31	34557	11	0.2945	0.00366313	124.978	0.2945	135.539
C9	rs700233	5	39364452	A	G	-0.0866487	0.00764683	9.18e-30	34557	5	0.4243	0.00366795	125.144	0.4243	128.399
PLAU	rs58048583	10	73908753	G	T	0.111786	0.00973701	1.65e-30	34557	10	0.1789	0.00367123	125.256	0.1789	131.802
PAXX	rs7854924	9	136906021	T	C	-0.0978603	0.00850698	1.27e-30	34557	9	0.7413	0.00367311	125.32	0.2587	132.331
CDH3	rs187870274	16	68586307	C	G	0.112117	0.0110872	4.87e-24	34557	16	0.1779	0.00367683	125.448	0.1779	102.258
PPL	rs74005403	16	4954971	T	G	0.127738	0.0116112	3.77e-28	34557	16	0.1299	0.00368849	125.847	0.1299	121.028
LGALS4	rs9304578	19	38759697	A	G	-0.0867099	0.00681072	3.96e-37	34557	19	0.4325	0.00369079	125.926	0.4325	162.088
CA1	rs12544332	8	85343981	A	C	-0.0887517	0.0074213	5.82e-33	34557	8	0.6217	0.00370511	126.416	0.3783	143.019
ANXA3	rs17003342	4	78545837	T	G	-0.0906377	0.00773751	1.08e-31	34557	4	0.6564	0.00370569	126.436	0.3436	137.219
ENO3	rs2243090	17	4931922	C	T	-0.0903813	0.00760478	1.42e-32	34557	17	0.6503	0.00371532	126.766	0.3497	141.249
ADAM9	rs7010131	8	38983664	C	G	-0.0904703	0.00765105	2.91e-32	34557	8	0.3538	0.00374254	127.698	0.3538	139.82
FABP4	rs2044822	8	81483590	G	T	-0.118087	0.00958377	6.93e-35	34557	8	0.1605	0.00375777	128.22	0.1605	151.821
CD46	rs1970530	1	207750721	A	G	-0.0889131	0.00765588	3.51e-31	34557	1	0.6063	0.00377411	128.779	0.3937	134.878
PTH1R	rs55771110	3	47305227	A	G	-0.109807	0.0103341	2.26e-26	34557	3	0.1943	0.00377517	128.816	0.1943	112.905
SIAE	rs3016518	11	124709492	A	T	-0.0962398	0.00823761	1.56e-31	34557	11	0.2883	0.00380085	129.695	0.2883	136.492
SEL1L	rs17560087	14	81490042	G	A	-0.112002	0.00953404	7.27e-32	34557	14	0.1881	0.00383154	130.746	0.1881	138.006
IGSF3	rs2284860	1	116580265	C	T	0.109766	0.00904368	6.7e-34	34557	1	0.1994	0.00384686	131.271	0.1994	147.314
C1RL	rs1047776	12	6839528	G	A	-0.0914437	0.00781182	1.19e-31	34557	12	0.6401	0.00385272	131.472	0.3599	137.026
SELE	rs7515714	1	169738588	G	A	-0.094664	0.00657876	6.04e-47	34557	1	0.6871	0.00385323	131.49	0.3129	207.053
ACAA1	rs156265	3	38129319	G	C	-0.125267	0.0108057	4.49e-31	34557	3	0.1452	0.00389524	132.929	0.1452	134.39
IGFBP6	rs822688	12	53099603	T	C	-0.126037	0.0101717	2.92e-35	34557	12	0.1431	0.00389579	132.948	0.1431	153.536
VWC2L	rs10932542	2	214526257	A	G	0.0990683	0.00864413	2.08e-30	34557	2	0.274	0.00390469	133.252	0.274	131.349
SEZ6L	rs738400	22	26377288	C	T	0.0892121	0.00720501	3.27e-35	34557	22	0.5041	0.00397913	135.803	0.4959	153.313
ARHGAP25	rs13413887	2	68769536	G	A	0.105748	0.00888958	1.25e-32	34557	2	0.7669	0.00399812	136.453	0.2331	141.508
TIGIT	rs6792290	3	114294347	G	C	0.0951619	0.00846904	2.7e-29	34557	3	0.3292	0.00399953	136.502	0.3292	126.258
COL6A3	rs1050785	2	237324109	A	C	0.091672	0.00761966	2.44e-33	34557	2	0.6043	0.00401904	137.17	0.3957	144.745
STX8	rs35082231	17	9437887	T	C	0.102094	0.0087723	2.63e-31	34557	17	0.2618	0.00402879	137.504	0.2618	135.448
HIP1R	rs10847864	12	122842051	T	G	0.0948148	0.00769079	6.37e-35	34557	12	0.3395	0.00403176	137.606	0.3395	151.988
RTN4IP1	rs2054365	6	106629627	A	G	0.0926275	0.00758907	2.91e-34	34557	6	0.3814	0.00404856	138.182	0.3814	148.971
CDH2	rs12454164	18	28110963	A	G	-0.101206	0.00745168	5.15e-42	34557	18	0.273	0.00406574	138.771	0.273	184.461
DTX3	rs2277323	12	57615589	A	G	-0.109285	0.0080435	4.8e-42	34557	12	0.2188	0.00408282	139.356	0.2188	184.6
ERMAP	rs11210710	1	42744270	T	G	-0.0906164	0.00698465	1.73e-38	34557	1	0.4785	0.00409807	139.879	0.4785	168.316
GATD3	rs13047030	21	44057275	G	A	0.122689	0.00990744	3.21e-35	34557	21	0.1626	0.00409916	139.916	0.1626	153.352
SPINT3	rs6073773	20	45519311	C	G	0.09071	0.00475348	3.5e-81	34557	20	0.5123	0.00411166	140.345	0.4877	364.156
EPHX2	rs4149252	8	27538594	T	G	0.130798	0.0105573	2.98e-35	34557	8	0.1401	0.0041221	140.702	0.1401	153.496
SLC9A3R1	rs745666	17	74748659	C	G	0.0915183	0.00791169	6.02e-31	34557	17	0.4387	0.00412485	140.797	0.4387	133.807
ROBO4	rs59648931	11	124897171	C	T	-0.103611	0.00868805	8.7e-33	34557	11	0.2597	0.00412783	140.899	0.2597	142.222
SEMA6C	rs11204771	1	151081704	A	G	0.11089	0.00928747	7.35e-33	34557	1	0.7853	0.00414651	141.539	0.2147	142.557
CCL20	rs1395338	2	227783607	A	G	0.0934663	0.00762912	1.65e-34	34557	2	0.6074	0.00416644	142.222	0.3926	150.093
BMP10	rs2312077	2	68867789	C	G	0.0957588	0.0074424	6.93e-38	34557	2	0.6503	0.00417058	142.364	0.3497	165.551
PDIA4	rs6953222	7	149030528	T	G	-0.11676	0.00987184	2.81e-32	34557	7	0.1892	0.00418267	142.779	0.1892	139.892
SPP1	rs56254643	4	87937733	C	T	-0.11418	0.0091328	7.26e-36	34557	4	0.2014	0.00419371	143.157	0.2014	156.305
TMPRSS15	rs2824805	21	18398417	C	G	0.126135	0.00982767	1.05e-37	34557	21	0.1575	0.00422232	144.138	0.1575	164.729
VASH1	rs1861425	14	76724855	T	C	-0.103258	0.00884172	1.64e-31	34557	14	0.728	0.00422258	144.147	0.272	136.387
TNF	rs2229094	6	31572779	C	T	-0.102519	0.00861945	1.27e-32	34557	6	0.2863	0.00429513	146.634	0.2863	141.465
SERPINB9	rs7757805	6	2918285	G	A	0.0987253	0.00807468	2.24e-34	34557	6	0.3282	0.00429799	146.732	0.3282	149.488
VWF	rs68120218	12	6032283	A	G	0.0975401	0.00777039	3.84e-36	34557	12	0.3456	0.00430342	146.918	0.3456	157.573
TIMP2	rs8066695	17	78917761	C	T	0.0932838	0.00759236	1.07e-34	34557	17	0.4703	0.00433558	148.021	0.4703	150.959
PRG2	rs10896615	11	57396807	C	T	0.145948	0.0110949	1.6e-39	34557	11	0.1155	0.00435217	148.59	0.1155	173.041
PLA2G10	rs35935863	16	14656750	T	C	-0.107384	0.00814031	9.8e-40	34557	16	0.7474	0.00435407	148.655	0.2526	174.019
ART5	rs879114	11	3622548	A	G	0.120055	0.0105762	7.3e-30	34557	11	0.1871	0.00438431	149.692	0.1871	128.855
IL22	rs6581807	12	68265132	A	G	-0.0958006	0.00748065	1.51e-37	34557	12	0.3998	0.00440459	150.388	0.3998	164.005
LZTFL1	rs9823523	3	45895625	T	A	-0.149369	0.0120873	4.44e-35	34557	3	0.1115	0.00442062	150.937	0.1115	152.708
CLU	rs553014	8	27708997	T	C	0.094191	0.00751843	5.25e-36	34557	8	0.5143	0.00443234	151.339	0.4857	156.951
GPRC5C	rs2891033	17	74444085	C	A	-0.132904	0.0101238	2.28e-39	34557	17	0.8528	0.00443467	151.419	0.1472	172.341
GNPDA1	rs11949303	5	142028140	C	T	0.128391	0.010751	7.13e-33	34557	5	0.1605	0.00444217	151.676	0.1605	142.617
RASSF2	rs2246735	20	4822848	T	C	0.0953963	0.0076358	8.12e-36	34557	20	0.5757	0.00444593	151.805	0.4243	156.082
CCL21	rs10814138	9	34723038	A	C	-0.103174	0.00794441	1.45e-38	34557	9	0.2975	0.00444942	151.925	0.2975	168.662
PTPRK	rs9321109	6	128056352	A	G	-0.136338	0.0100924	1.39e-41	34557	6	0.8609	0.00445188	152.01	0.1391	182.492
PSME1	rs2236352	14	24141524	C	T	0.104102	0.00842559	4.55e-35	34557	14	0.2894	0.0044573	152.195	0.2894	152.657
DDHD2	rs12056698	8	38250355	G	C	-0.108912	0.00860018	9.37e-37	34557	8	0.2515	0.00446592	152.491	0.2515	160.375
SNX2	rs27740	5	122869077	T	A	0.095797	0.00760905	2.4e-36	34557	5	0.5777	0.00447772	152.896	0.4223	158.505
IFIT3	rs2274878	10	89342341	G	C	-0.108425	0.00878322	5.21e-35	34557	10	0.2566	0.00448506	153.147	0.2566	152.388
APOF	rs73113077	12	56436903	C	T	-0.140432	0.0105172	1.14e-40	34557	12	0.1309	0.00448716	153.22	0.1309	178.292
OSTN	rs13322016	3	191125026	G	A	-0.104592	0.00865513	1.28e-33	34557	3	0.7117	0.0044892	153.289	0.2883	146.033
VEGFB	rs660442	11	64275525	A	G	0.115121	0.00944538	3.6e-34	34557	11	0.2168	0.00450061	153.681	0.2168	148.549
CCL11	rs11080264	17	34225244	G	A	-0.099051	0.00739143	5.98e-41	34557	17	0.3569	0.00450374	153.788	0.3569	179.581
CD86	rs2715274	3	122062876	C	T	0.127996	0.00914475	1.63e-44	34557	3	0.1646	0.00450554	153.85	0.1646	195.907
CHMP1A	rs460879	16	89646481	T	C	-0.0950999	0.00769623	4.48e-35	34557	16	0.4867	0.0045188	154.305	0.4867	152.688
SELENOP	rs10038285	5	42689438	A	G	0.103295	0.00851265	6.95e-34	34557	5	0.6922	0.00454662	155.259	0.3078	147.241
ALCAM	rs73175254	3	105330224	T	G	0.13781	0.0103396	1.58e-40	34557	3	0.1401	0.00457591	156.264	0.1401	177.645
ATXN10	rs138153	22	45711198	C	G	-0.106167	0.00838142	9.02e-37	34557	22	0.7147	0.00459658	156.973	0.2853	160.452
CEACAM19	rs62119263	19	44621900	C	T	0.12049	0.00967408	1.31e-35	34557	19	0.1973	0.00459846	157.038	0.1973	155.125
NMNAT1	rs3762290	1	10117732	G	A	0.142395	0.0117757	1.16e-33	34557	1	0.1309	0.00461348	157.553	0.1309	146.223
IL17F	rs3857604	6	52250815	T	C	-0.1268	0.0101484	8e-36	34557	6	0.1738	0.00461746	157.69	0.1738	156.115
S100A13	rs35760493	1	153624127	A	G	0.0972163	0.00745186	6.7e-39	34557	1	0.4254	0.00462031	157.787	0.4254	170.196
LTA4H	rs2540486	12	96037229	G	C	0.102159	0.0077603	1.41e-39	34557	12	0.3313	0.00462419	157.92	0.3313	173.299
OMP	rs11606456	11	77116177	C	G	0.10579	0.00861992	1.27e-34	34557	11	0.2935	0.0046413	158.507	0.2935	150.62
SLC39A14	rs7818776	8	22394797	A	C	-0.106931	0.00879291	5.01e-34	34557	8	0.2832	0.00464225	158.54	0.2832	147.891
SERPINE1	rs2227674	7	101132927	G	A	-0.118866	0.00935975	5.94e-37	34557	7	0.2076	0.00464855	158.756	0.2076	161.282
CDKN1A	rs3176336	6	36681039	T	A	-0.098861	0.00773066	1.91e-37	34557	6	0.3937	0.00466587	159.351	0.3937	163.537
NPL	rs6691245	1	182790252	C	T	0.15681	0.0103259	4.38e-52	34557	1	0.1063	0.004672	159.561	0.1063	230.617
SULT1A1	rs148788997	16	30311847	C	G	0.150118	0.011541	1.11e-38	34557	16	0.1176	0.00467701	159.733	0.1176	169.192
UXS1	rs6543382	2	106183609	A	G	-0.142731	0.0115825	6.81e-35	34557	2	0.8661	0.00472515	161.384	0.1339	151.856
S100A4	rs9426945	1	153529645	C	T	0.159925	0.0122029	3.06e-39	34557	1	0.1033	0.00473816	161.831	0.1033	171.754
TMPRSS11D	rs1440743	4	67885917	T	G	0.098832	0.00773661	2.27e-37	34557	4	0.5838	0.0047467	162.124	0.4162	163.19
CACNB3	rs7975385	12	48797209	C	T	0.119068	0.00886068	3.63e-41	34557	12	0.2137	0.00476445	162.733	0.2137	180.574
F2	rs11038982	11	46740869	A	C	-0.0979855	0.00759787	4.71e-38	34557	11	0.5184	0.00479408	163.75	0.4816	166.318
ECHS1	rs10776672	10	133344451	A	G	-0.16174	0.01206	5.2e-41	34557	10	0.8978	0.0048006	163.974	0.1022	179.862
GOLGA3	rs11147139	12	132881065	A	G	0.118147	0.00895841	1.02e-39	34557	12	0.2209	0.00480468	164.114	0.2209	173.934
THTPA	rs12890629	14	23557425	G	A	-0.157724	0.0122425	5.59e-38	34557	14	0.1084	0.00480867	164.251	0.1084	165.98
ADAMTSL2	rs1008250	9	133532712	G	A	0.10608	0.00853067	1.68e-35	34557	9	0.3119	0.00483019	164.989	0.3119	154.632
CPM	rs11177460	12	69027871	A	T	-0.125845	0.00926626	5.19e-42	34557	12	0.1892	0.00485889	165.975	0.1892	184.443
AZU1	rs57228624	19	836149	C	T	0.110517	0.00889968	2.08e-35	34557	19	0.2751	0.00487143	166.405	0.2751	154.209
BGLAP	rs2246476	1	156271910	C	T	-0.113297	0.00860714	1.43e-39	34557	1	0.2546	0.00487208	166.428	0.2546	173.268
MAVS	rs45437096	20	3864282	T	C	-0.135419	0.0111659	7.52e-34	34557	20	0.1585	0.00489184	167.106	0.1585	147.086
SESTD1	rs10170520	2	179229886	T	A	-0.103644	0.00808008	1.16e-37	34557	2	0.3548	0.00491809	168.007	0.3548	164.535
FAM3C	rs2707502	7	121429150	A	T	-0.114252	0.00830642	4.78e-43	34557	7	0.7464	0.00494172	168.818	0.2536	189.191
DAPP1	rs7688733	4	99831495	G	A	-0.0998252	0.00754749	6.19e-40	34557	4	0.5256	0.00496947	169.771	0.4744	174.934
ACAN	rs4293349	15	88710319	C	T	0.133883	0.00886503	1.56e-51	34557	15	0.1667	0.00497987	170.128	0.1667	228.082
SWAP70	rs12807967	11	9737691	G	A	-0.109821	0.00815035	2.21e-41	34557	11	0.2924	0.00499075	170.502	0.2924	181.559
TMEM106A	rs1554063	17	43135128	C	T	-0.103856	0.00793328	3.7e-39	34557	17	0.364	0.00499404	170.614	0.364	171.379
GHRL	rs55821288	3	10289138	T	C	-0.144454	0.0107083	1.79e-41	34557	3	0.1391	0.00499769	170.74	0.1391	181.978
PCDH7	rs1374657	4	30835521	T	C	-0.11607	0.00827152	9.86e-45	34557	4	0.2464	0.00500324	170.93	0.2464	196.911
SLAMF1	rs7535367	1	160668460	T	G	-0.144706	0.0110171	2.09e-39	34557	1	0.1391	0.00501514	171.339	0.1391	172.52
MMUT	rs9473554	6	49439340	G	C	-0.101724	0.00805284	1.41e-36	34557	6	0.5869	0.0050176	171.423	0.4131	159.569
HRC	rs60877783	19	49157408	A	C	0.102541	0.00781609	2.56e-39	34557	19	0.3937	0.0050197	171.496	0.3937	172.114
KRT5	rs607860	12	52519245	T	C	-0.101467	0.0074737	5.52e-42	34557	12	0.4325	0.00505396	172.672	0.4325	184.322
EGLN1	rs1339891	1	231420649	T	C	0.149437	0.0106975	2.4e-44	34557	1	0.1309	0.00508108	173.603	0.1309	195.142
FGFBP1	rs9968276	4	15947928	A	G	-0.121115	0.00903895	6.11e-41	34557	4	0.2239	0.00509797	174.183	0.2239	179.539
ENTPD2	rs2784034	9	136796286	G	C	0.119991	0.00887331	1.15e-41	34557	9	0.2311	0.00511679	174.829	0.2311	182.863
PVALB	rs4821544	22	36862461	C	T	-0.10793	0.00834252	2.77e-38	34557	22	0.3262	0.0051207	174.964	0.3262	167.375
SCRN1	rs11770210	7	29954382	A	G	-0.134985	0.00998873	1.3e-41	34557	7	0.1697	0.00513473	175.446	0.1697	182.621
CCDC50	rs1520203	3	191357223	T	G	-0.10547	0.00786789	5.64e-41	34557	3	0.362	0.00513827	175.567	0.362	179.697
CCN1	rs4949896	1	85596653	T	G	-0.118465	0.0083457	9.88e-46	34557	1	0.2413	0.00513851	175.576	0.2413	201.491
CA2	rs2980370	8	85847898	G	A	0.101739	0.0072335	6.23e-45	34557	8	0.5153	0.00517057	176.677	0.4847	197.824
SEPTIN8	rs30512	5	132783465	T	C	-0.144814	0.0114144	6.99e-37	34557	5	0.1442	0.00517593	176.861	0.1442	160.959
CALCA	rs10766197	11	14900334	A	G	-0.101941	0.00617498	3.18e-61	34557	11	0.4703	0.00517765	176.92	0.4703	272.538
SNAP25	rs362562	20	10262538	A	G	-0.102539	0.00750272	1.6e-42	34557	20	0.4479	0.00520004	177.689	0.4479	186.784
CDHR2	rs2963680	5	176515947	T	C	-0.101995	0.00641398	6.14e-57	34557	5	0.4918	0.00520009	177.691	0.4918	252.873
FGF23	rs6489536	12	4382743	C	G	0.108306	0.00781878	1.24e-43	34557	12	0.3384	0.00525244	179.489	0.3384	191.879
RBKS	rs2048048	2	28136095	A	G	-0.110173	0.00790388	3.67e-44	34557	2	0.317	0.00525606	179.613	0.317	194.299
FSHB	rs11031006	11	30204981	A	G	-0.146851	0.00726085	5.89e-91	34557	11	0.1421	0.00525793	179.677	0.1421	409.052
TFPI2	rs62466698	7	93949265	C	A	0.158122	0.0115311	8.53e-43	34557	7	0.1196	0.00526533	179.932	0.1196	188.037
TNFRSF4	rs12089192	1	1235642	C	G	-0.158799	0.0109958	2.82e-47	34557	1	0.1186	0.0052721	180.164	0.1186	208.565
DKK1	rs7097068	10	52360120	G	T	-0.102764	0.00756478	4.95e-42	34557	10	0.5061	0.00527943	180.416	0.4939	184.54
ROBO2	rs775722	3	77594465	C	T	-0.103074	0.00713394	2.57e-47	34557	3	0.4632	0.00528335	180.551	0.4632	208.756
LTBP2	rs888414	14	74638202	A	G	-0.105376	0.00645185	5.78e-60	34557	14	0.3937	0.00530111	181.161	0.3937	266.756
S100A16	rs9700928	1	153612510	C	A	-0.103526	0.00778701	2.48e-40	34557	1	0.4611	0.00532638	182.029	0.4611	176.749
IGF1R	rs35115159	15	98947683	G	A	0.129815	0.00880548	3.44e-49	34557	15	0.1973	0.00533777	182.421	0.1973	217.342
MPO	rs34523089	17	58358748	T	C	0.139438	0.0105069	3.41e-40	34557	17	0.1646	0.00534708	182.74	0.1646	176.122
CPB1	rs13318853	3	148844612	A	G	0.128591	0.00864128	4.38e-50	34557	3	0.2035	0.00536045	183.2	0.2035	221.445
PRSS8	rs889555	16	31111250	T	C	0.114932	0.00781412	5.71e-49	34557	16	0.2832	0.00536294	183.285	0.2832	216.333
HSPA2	rs10498515	14	64578338	T	C	0.126675	0.00930956	3.64e-42	34557	14	0.7873	0.00537427	183.675	0.2127	185.15
NT5C3A	rs10252880	7	33071047	C	G	-0.108636	0.00802169	8.74e-42	34557	7	0.3517	0.00538178	183.933	0.3517	183.407
MTUS1	rs28404808	8	17817763	G	T	0.168373	0.0129316	9.38e-39	34557	8	0.1063	0.00538642	184.092	0.1063	169.528
NFATC1	rs657693	18	79402462	G	A	-0.109871	0.00767022	1.54e-46	34557	18	0.3364	0.00538963	184.202	0.3364	205.187
CALCB	rs4757282	11	15105198	T	G	-0.126775	0.00883049	9.7e-47	34557	11	0.7853	0.00541957	185.231	0.2147	206.109
YOD1	rs1044145	1	207044014	C	T	0.105842	0.00738583	1.41e-46	34557	1	0.5869	0.00543207	185.661	0.4131	205.361
CA9	rs11998	9	35682299	A	T	0.107804	0.00777226	9.58e-44	34557	9	0.6268	0.00543714	185.835	0.3732	192.387
NBL1	rs12408663	1	19641564	C	T	-0.123387	0.00882113	1.85e-44	34557	1	0.2331	0.00544314	186.041	0.2331	195.655
GAS2	rs2279240	11	22675344	C	T	0.11438	0.00843312	6.62e-42	34557	11	0.7025	0.00546844	186.911	0.2975	183.96
GSN	rs306761	9	121313266	A	G	-0.109029	0.00789181	2.06e-43	34557	9	0.3589	0.00547033	186.976	0.3589	190.867
CCL7	rs6505397	17	34190977	A	T	0.10544	0.00731825	4.62e-47	34557	17	0.4448	0.00549104	187.688	0.4448	207.585
IL10	rs3024495	1	206769068	T	C	-0.140628	0.0106006	3.65e-40	34557	1	0.1677	0.0055206	188.704	0.1677	175.988
EGFL7	rs9411259	9	136659271	T	C	0.134134	0.00992305	1.23e-41	34557	9	0.8098	0.00554238	189.452	0.1902	182.721
HEG1	rs6438868	3	125009628	G	C	0.108951	0.00725697	6.01e-51	34557	3	0.6258	0.00555945	190.039	0.3742	225.399
GBP2	rs7531439	1	89088541	C	A	0.124449	0.00946278	1.67e-39	34557	1	0.7648	0.00557183	190.465	0.2352	172.96
TXNDC5	rs7764128	6	7881972	A	G	-0.158129	0.0119846	9.46e-40	34557	6	0.1278	0.00557442	190.554	0.1278	174.091
MRC1	rs72782594	10	17936043	G	T	0.170087	0.0108576	2.61e-55	34557	10	0.1084	0.00559206	191.16	0.1084	245.4
CAPS	rs74792734	19	5966123	A	G	-0.176771	0.0114684	1.32e-53	34557	19	0.1002	0.00563463	192.623	0.1002	237.584
RALB	rs2289172	2	120288540	G	C	-0.116257	0.00834453	4.04e-44	34557	2	0.7025	0.00564939	193.131	0.2975	194.104
MIF	rs2330634	22	23908608	G	C	-0.109543	0.00765879	2.1e-46	34557	22	0.6207	0.0056502	193.159	0.3793	204.573
CCL26	rs13237353	7	75792008	T	C	-0.10778	0.00744515	1.7e-47	34557	7	0.4243	0.00567513	194.016	0.4243	209.57
AGR2	rs7807123	7	16816925	T	C	0.107279	0.00773048	8.68e-44	34557	7	0.5542	0.00568677	194.416	0.4458	192.582
CLIP2	rs10259878	7	74292514	G	A	0.150162	0.0103755	1.8e-47	34557	7	0.1483	0.0056961	194.737	0.1483	209.46
GART	rs2007041	21	33521888	C	T	-0.12858	0.00897472	1.49e-46	34557	21	0.7781	0.00570912	195.185	0.2219	205.26
LIFR	rs2289779	5	38527126	G	T	-0.106899	0.00741173	3.71e-47	34557	5	0.498	0.00571361	195.339	0.498	208.021
BOLA1	rs67450539	1	150009935	T	C	-0.176512	0.0128202	3.95e-43	34557	1	0.1022	0.00571754	195.474	0.1022	189.565
DNAJC21	rs35176895	5	34930282	C	T	-0.107348	0.00754929	6.92e-46	34557	5	0.4581	0.00572134	195.604	0.4581	202.197
AMPD3	rs12418145	11	10488612	T	G	-0.126798	0.00896011	1.83e-45	34557	11	0.2321	0.00573105	195.939	0.2321	200.262
ITIH5	rs41298373	10	7580046	A	G	0.16877	0.0127681	6.9e-40	34557	10	0.1135	0.00573185	195.966	0.1135	174.718
ATP5IF1	rs510379	1	28208722	C	T	0.11152	0.00786245	1.15e-45	34557	1	0.362	0.00574467	196.407	0.362	201.182
LYVE1	rs4910160	11	10558298	C	T	0.173123	0.0110921	6.45e-55	34557	11	0.1074	0.00574646	196.469	0.1074	243.603
JAM3	rs94499	11	134153833	G	A	0.123436	0.00910932	7.87e-42	34557	11	0.2526	0.00575308	196.696	0.2526	183.617
PALM	rs12983579	19	717150	G	A	0.107958	0.00740853	4.23e-48	34557	19	0.5511	0.0057666	197.161	0.4489	212.347
TNFRSF13B	rs34562254	17	16939677	A	G	-0.173645	0.0123903	1.27e-44	34557	17	0.1074	0.00578117	197.662	0.1074	196.409
HMOX2	rs3747584	16	4466091	C	T	-0.121007	0.00863516	1.29e-44	34557	16	0.728	0.00579897	198.274	0.272	196.372
RBP1	rs2071387	3	139538761	G	A	0.136671	0.00997679	1.03e-42	34557	3	0.1922	0.00580016	198.315	0.1922	187.66
CACYBP	rs12565973	1	174020081	T	C	-0.17148	0.0120672	7.89e-46	34557	1	0.1115	0.00582625	199.212	0.1115	201.936
TGFA	rs17639251	2	70549149	C	T	0.17467	0.0115963	2.85e-51	34557	2	0.1074	0.00584962	200.016	0.1074	226.881
NOTCH2	rs2641348	1	119895261	G	A	-0.172138	0.0118967	1.89e-47	34557	1	0.1115	0.00587105	200.753	0.1115	209.363
CALCOCO1	rs17102261	12	53732948	G	T	0.138691	0.0103195	3.54e-41	34557	12	0.1881	0.00587514	200.894	0.1881	180.626
ANXA5	rs2306411	4	121677480	G	A	-0.116734	0.00845178	2.16e-43	34557	4	0.3149	0.00587965	201.049	0.3149	190.765
CEACAM8	rs12459454	19	41759235	G	A	-0.120252	0.00809709	6.83e-50	34557	19	0.2843	0.00588467	201.222	0.2843	220.56
GGCT	rs4259	7	30504118	A	G	-0.119163	0.00843964	2.88e-45	34557	7	0.7055	0.00590059	201.769	0.2945	199.359
LGALS3BP	rs3826311	17	78975444	C	T	0.138899	0.00949978	2.05e-48	34557	17	0.1892	0.0059192	202.41	0.1892	213.782
PHYKPL	rs11742670	5	178241309	C	G	0.133454	0.00938135	6.37e-46	34557	5	0.2106	0.00592173	202.497	0.2106	202.364
SCRG1	rs9996723	4	173410236	C	G	0.109994	0.00663644	1.07e-61	34557	4	0.4427	0.00596989	204.153	0.4427	274.706
BPIFA2	rs6059169	20	33229798	C	A	-0.130638	0.00817353	1.68e-57	34557	20	0.227	0.00598928	204.82	0.227	255.458
CASP7	rs12762208	10	113732544	G	A	-0.127174	0.00852983	2.87e-50	34557	10	0.2485	0.00604063	206.587	0.2485	222.288
SUMF1	rs10494172	3	4368935	C	G	-0.110041	0.00773457	6.22e-46	34557	3	0.5133	0.00605023	206.917	0.4867	202.412
RAB44	rs13194096	6	36712053	G	A	-0.119958	0.00801717	1.29e-50	34557	6	0.3027	0.00607464	207.757	0.3027	223.88
ENAH	rs10799316	1	225480329	A	G	0.124453	0.00889669	1.83e-44	34557	1	0.7321	0.00607553	207.788	0.2679	195.683
MAD1L1	rs10252533	7	2213791	C	G	0.125084	0.00842385	7.08e-50	34557	7	0.2638	0.00607721	207.846	0.2638	220.487
PDZK1	rs28555168	1	145714354	T	A	-0.110628	0.00760102	5.48e-48	34557	1	0.502	0.00611918	209.29	0.498	211.829
BIN2	rs7957868	12	51280458	A	C	0.181817	0.012112	6.19e-51	34557	12	0.8967	0.00612416	209.461	0.1033	225.339
MAMDC4	rs7032104	9	136877455	T	C	0.112017	0.0074302	2.33e-51	34557	9	0.5746	0.00613424	209.808	0.4254	227.283
FGFR2	rs2981430	10	121552184	A	G	-0.112753	0.0071523	5.45e-56	34557	10	0.589	0.00615522	210.53	0.411	248.522
GCHFR	rs2289218	15	40773528	A	T	0.111278	0.007403	4.57e-51	34557	15	0.4703	0.00616955	211.023	0.4703	225.945
TNFRSF21	rs6458555	6	47309833	A	G	0.11984	0.00797841	5.39e-51	34557	6	0.3129	0.00617531	211.222	0.3129	225.617
AIF1	rs2261033	6	31635814	G	A	-0.111464	0.00775419	7.46e-47	34557	6	0.5164	0.00620543	212.258	0.4836	206.631
TNFSF11	rs2062305	13	42478744	A	G	-0.111865	0.00738469	7.78e-52	34557	13	0.545	0.00620621	212.285	0.455	229.469
SLC9A3R2	rs3211995	16	2039005	A	G	-0.147317	0.0102938	1.86e-46	34557	16	0.1738	0.00623262	213.194	0.1738	204.811
CASP3	rs62339863	4	184649313	C	A	-0.127988	0.00849513	2.71e-51	34557	4	0.2597	0.00629866	215.468	0.2597	226.986
SHISA5	rs922075	3	48447994	G	A	0.112653	0.00715543	7.59e-56	34557	3	0.5378	0.00630908	215.826	0.4622	247.864
NFKB1	rs17032705	4	102511817	A	G	0.114895	0.00767476	1.14e-50	34557	4	0.4018	0.00634583	217.092	0.4018	224.116
IL20RB	rs1682359	3	136972743	A	T	0.115012	0.00810171	9.7e-46	34557	3	0.408	0.00638996	218.611	0.408	201.527
CPOX	rs1729988	3	98599549	T	C	-0.156986	0.0112786	4.86e-44	34557	3	0.1534	0.00640111	218.995	0.1534	193.737
TFF2	rs225344	21	42355775	A	G	0.124985	0.0080594	3.06e-54	34557	21	0.7117	0.00641043	219.316	0.2883	240.497
ICAM1	rs5030377	19	10282558	G	A	-0.114713	0.00660234	1.29e-67	34557	19	0.4264	0.00643697	220.23	0.4264	301.877
CDON	rs607980	11	126132788	A	G	-0.181058	0.0125689	4.8e-47	34557	11	0.8896	0.00643916	220.305	0.1104	207.511
PRSS27	rs34721707	16	2667390	T	C	-0.115987	0.00777612	2.6e-50	34557	16	0.3988	0.00645094	220.71	0.3988	222.481
IL7	rs146201210	8	78835822	T	C	-0.182761	0.0129614	3.78e-45	34557	8	0.1084	0.00645649	220.902	0.1084	198.821
C3	rs11569470	19	6698443	A	G	-0.166481	0.0112225	8.75e-50	34557	19	0.135	0.00647305	221.472	0.135	220.065
UROS	rs10794023	10	125804845	C	A	-0.138142	0.00947044	3.42e-48	34557	10	0.7832	0.00648057	221.731	0.2168	212.77
MAP4K5	rs10148309	14	50734993	T	C	-0.15765	0.0105392	1.37e-50	34557	14	0.1544	0.00648978	222.048	0.1544	223.755
CST6	rs1131544	11	66012119	T	C	0.155784	0.0101184	1.74e-53	34557	11	0.1595	0.0065069	222.638	0.1595	237.04
ITGB2	rs760462	21	44908184	C	T	0.148938	0.00935965	5.17e-57	34557	21	0.8211	0.006517	222.985	0.1789	253.216
SCGB3A1	rs307802	5	180592237	C	T	0.117791	0.00745931	3.58e-56	34557	5	0.3773	0.00651958	223.075	0.3773	249.36
COL24A1	rs10873756	1	86139930	C	T	0.148414	0.00926288	8.91e-58	34557	1	0.819	0.00653044	223.448	0.181	256.719
TNFSF10	rs9833915	3	172548231	G	A	-0.179757	0.0112445	1.59e-57	34557	3	0.1145	0.00655233	224.202	0.1145	255.559
VSTM2L	rs2273349	20	37996354	A	C	-0.14618	0.00999837	2.08e-48	34557	20	0.1892	0.00655603	224.33	0.1892	213.756
TNFRSF14	rs2495366	1	2557491	A	G	0.114794	0.00740937	3.86e-54	34557	1	0.4785	0.00657665	225.04	0.4785	240.036
IL17C	rs17700884	16	88618087	T	G	-0.120102	0.0078494	7.55e-53	34557	16	0.3517	0.00657777	225.079	0.3517	234.114
DCBLD2	rs11489075	3	98949924	G	T	-0.183005	0.0105289	1.14e-67	34557	3	0.1104	0.00657839	225.1	0.1104	302.106
DEFB4A	rs4831643	8	12620050	A	G	-0.125803	0.00844116	3.13e-50	34557	8	0.2986	0.0066293	226.854	0.2986	222.115
GSR	rs2551710	8	30699094	C	T	-0.121025	0.00802051	1.9e-51	34557	8	0.3466	0.00663419	227.022	0.3466	227.691
CCL22	rs72784878	16	57350214	G	A	0.185285	0.0117466	4.74e-56	34557	16	0.1084	0.00663605	227.086	0.1084	248.803
IMMT	rs17551822	2	86195293	C	T	-0.115253	0.00739874	1.04e-54	34557	2	0.5041	0.00664118	227.263	0.4959	242.655
SERPINA1	rs61980636	14	94318281	T	C	-0.142759	0.0095853	3.63e-50	34557	14	0.2065	0.00667888	228.562	0.2065	221.817
EIF2AK3	rs6547787	2	88630218	G	T	-0.120734	0.00797022	7.79e-52	34557	2	0.3558	0.00668214	228.674	0.3558	229.466
COQ7	rs11074359	16	19073976	T	C	-0.121032	0.0078295	6.62e-54	34557	16	0.6452	0.00670669	229.52	0.3548	238.964
CXADR	rs2849900	21	17563801	C	T	-0.123515	0.0078456	7.65e-56	34557	21	0.6687	0.00675962	231.343	0.3313	247.849
F2R	rs168753	5	76732299	T	A	-0.152045	0.0100289	6.44e-52	34557	5	0.1779	0.006762	231.425	0.1779	229.846
CLIC5	rs2022423	6	46079122	G	A	-0.120676	0.00804823	8.02e-51	34557	6	0.3671	0.00676692	231.595	0.3671	224.823
GIMAP8	rs80103197	7	150499483	C	A	-0.187248	0.0115325	2.78e-59	34557	7	0.1084	0.00677741	231.957	0.1084	263.626
CSPG4	rs11854097	15	75702880	G	A	-0.134289	0.00810957	1.37e-61	34557	15	0.2515	0.00678955	232.375	0.2515	274.211
ADAMTS4	rs4656993	1	161206347	G	A	-0.118273	0.00765873	8.42e-54	34557	1	0.5849	0.00679259	232.48	0.4151	238.483
PSRC1	rs1149168	1	109430765	G	A	0.13872	0.00918643	1.61e-51	34557	1	0.771	0.00679513	232.567	0.229	228.026
ADAMTS16	rs40468	5	4982701	G	A	-0.122806	0.00745285	5.3e-61	34557	5	0.3446	0.00681225	233.157	0.3446	271.515
GP5	rs1466733	3	194400269	G	A	-0.134336	0.00902719	4.36e-50	34557	3	0.2526	0.00681399	233.217	0.2526	221.452
ERN1	rs1971298	17	64082248	T	C	0.134545	0.00865877	1.9e-54	34557	17	0.2515	0.00681546	233.268	0.2515	241.448
SUSD1	rs12339388	9	112145610	T	C	0.139652	0.0092083	5.95e-52	34557	9	0.226	0.00682297	233.527	0.226	230.004
TLR4	rs7860896	9	117720825	G	A	-0.193861	0.0132032	8.29e-49	34557	9	0.1012	0.00683683	234.004	0.1012	215.587
NCS1	rs1054879	9	130233489	A	G	0.117747	0.00683321	1.54e-66	34557	9	0.5552	0.00684769	234.378	0.4448	296.927
TTR	rs1667229	18	31562243	C	T	0.117591	0.00715393	1.03e-60	34557	18	0.5419	0.00686527	234.984	0.4581	270.183
WWP2	rs7184995	16	69890930	C	G	-0.161731	0.0104992	1.54e-53	34557	16	0.1554	0.00686623	235.018	0.1554	237.287
KEL	rs3757853	7	142953388	G	C	0.119563	0.00696553	4.86e-66	34557	7	0.4018	0.00687195	235.215	0.4018	294.636
FIS1	rs4729671	7	101206767	G	A	-0.184169	0.0124881	3.19e-49	34557	7	0.1145	0.00687792	235.42	0.1145	217.491
CEACAM6	rs12459454	19	41759235	G	A	-0.130572	0.00804994	3.63e-59	34557	19	0.2843	0.00693806	237.493	0.2843	263.096
PADI2	rs2235913	1	17098582	A	G	0.122084	0.00790774	9.01e-54	34557	1	0.6299	0.00694925	237.879	0.3701	238.349
MAPK9	rs3763131	5	180307312	C	T	0.143033	0.0094902	2.49e-51	34557	5	0.2178	0.00697073	238.619	0.2178	227.155
GP1BA	rs59419995	17	4910271	A	C	-0.188917	0.0140995	6.14e-41	34557	17	0.1104	0.00701029	239.983	0.1104	179.529
NOS1	rs4767532	12	117353127	T	C	-0.14237	0.00897168	1.04e-56	34557	12	0.2229	0.00702189	240.383	0.2229	251.82
CEMIP2	rs62544893	9	71761460	G	A	0.187463	0.012619	6.39e-50	34557	9	0.1135	0.00707189	242.107	0.1135	220.689
COMP	rs6511005	19	18807339	T	A	0.130346	0.00778751	6.95e-63	34557	19	0.2965	0.00708784	242.657	0.2965	280.155
SLITRK1	rs2876803	13	83794650	A	T	0.157284	0.00978755	4.15e-58	34557	13	0.1738	0.00710451	243.232	0.1738	258.239
MFAP4	rs1054206	17	19384106	C	G	-0.155193	0.00956363	3.23e-59	34557	17	0.18	0.00710985	243.416	0.18	263.329
CLEC11A	rs6509496	19	50744242	C	T	-0.180911	0.0119962	2.17e-51	34557	19	0.8753	0.00714469	244.617	0.1247	227.427
C1QTNF5	rs2509656	11	119337866	A	G	0.163496	0.0104547	3.98e-55	34557	11	0.1595	0.00716709	245.39	0.1595	244.563
PARP1	rs1433574	1	226421638	C	A	-0.158568	0.0100887	1.15e-55	34557	1	0.1728	0.00718812	246.115	0.1728	247.036
ERBB3	rs2292238	12	56100038	C	A	-0.121906	0.00714061	2.39e-65	34557	12	0.41	0.00718979	246.172	0.41	291.46
COLEC12	rs2305027	18	334742	T	C	-0.120466	0.00715573	1.35e-63	34557	18	0.5	0.00725603	248.457	0.5	283.414
ZBTB16	rs7925183	11	114137269	G	C	0.197338	0.011456	1.7e-66	34557	11	0.1043	0.00727609	249.149	0.1043	296.726
A1BG	rs28604982	19	58331436	C	T	-0.178683	0.0113625	1.01e-55	34557	19	0.1319	0.00731158	250.373	0.1319	247.297
OGA	rs3781299	10	101830837	A	C	-0.134492	0.00819592	1.63e-60	34557	10	0.2812	0.00731217	250.394	0.2812	269.276
DNAJA4	rs11635166	15	78246557	T	C	0.156735	0.00949318	3.09e-61	34557	15	0.184	0.00737683	252.624	0.184	272.589
LCAT	rs55781197	16	67906447	G	A	0.177925	0.0114934	4.69e-54	34557	16	0.135	0.00739356	253.201	0.135	239.65
LACTB2	rs2639935	8	70954045	T	A	0.122878	0.00759275	6.58e-59	34557	8	0.4315	0.0074078	253.693	0.4315	261.909
TGFBR3	rs11576557	1	91858252	C	T	0.190538	0.01232	5.91e-54	34557	1	0.8834	0.0074791	256.153	0.1166	239.189
GUSB	rs34356500	7	66771620	T	G	0.122784	0.00698419	3.49e-69	34557	7	0.5297	0.00751136	257.266	0.4703	309.066
GLRX5	rs179133	14	95529516	T	C	0.155672	0.0100149	1.75e-54	34557	14	0.1922	0.00752503	257.738	0.1922	241.617
FGF21	rs838131	19	48757420	C	A	-0.122881	0.00765017	4.67e-58	34557	19	0.5133	0.00754453	258.411	0.4867	258.005
NTF3	rs10744682	12	5445874	A	G	-0.12992	0.00799345	2.12e-59	34557	12	0.3374	0.00754707	258.499	0.3374	264.17
CRIM1	rs10221948	2	36349821	T	C	-0.147446	0.00913119	1.18e-58	34557	2	0.2249	0.00757955	259.619	0.2249	260.742
IGSF8	rs12408242	1	160092144	C	T	0.156221	0.00913207	1.32e-65	34557	1	0.1933	0.00761119	260.712	0.1933	292.644
PLAUR	rs2302524	19	43652320	C	T	-0.176742	0.00967611	1.55e-74	34557	19	0.1421	0.00761623	260.886	0.1421	333.64
NHLRC3	rs4612935	13	38951127	T	G	0.156695	0.0100252	4.54e-55	34557	13	0.8078	0.00762426	261.163	0.1922	244.3
AARSD1	rs323500	17	42988528	T	C	0.131661	0.00797008	2.66e-61	34557	17	0.3333	0.00770389	263.911	0.3333	272.891
SNED1	rs2074822	2	241034872	A	G	-0.124634	0.0076397	7.85e-60	34557	2	0.5041	0.0077663	266.066	0.4959	266.146
WNT9A	rs4653881	1	227892238	T	C	-0.128786	0.00718186	6.62e-72	34557	1	0.3773	0.00779351	267.006	0.3773	321.561
KYAT1	rs2293968	9	128824961	A	G	-0.137113	0.00829878	2.55e-61	34557	9	0.7045	0.00782755	268.181	0.2955	272.979
BST2	rs8108364	19	17392915	T	C	-0.182512	0.0115686	4.52e-56	34557	19	0.863	0.0078767	269.878	0.137	248.898
APPL2	rs10778371	12	105245546	A	G	0.128895	0.00780766	3.17e-61	34557	12	0.3875	0.00788642	270.214	0.3875	272.54
TNFSF13B	rs16972222	13	108283341	G	A	0.149151	0.00854153	2.8e-68	34557	13	0.2311	0.00790591	270.887	0.2311	304.917
SEMA3F	rs13100903	3	50137139	T	C	-0.133827	0.00769502	9.59e-68	34557	3	0.3364	0.00799613	274.003	0.3364	302.46
CHAC2	rs78694551	2	53751676	G	A	-0.149236	0.00851318	8.46e-69	34557	2	0.2352	0.0080124	274.565	0.2352	307.301
AHCY	rs13040230	20	35181277	A	T	-0.209875	0.0137169	7.59e-53	34557	20	0.1012	0.008013	274.586	0.1012	234.104
NID1	rs2734807	1	236098248	C	T	0.129118	0.00764006	4.49e-64	34557	1	0.5941	0.00804048	275.536	0.4059	285.614
GPA33	rs12040885	1	167088316	A	G	-0.127108	0.00729393	5.19e-68	34557	1	0.4673	0.00804367	275.646	0.4673	303.684
ADAM12	rs11244909	10	126256024	C	T	0.129391	0.00780314	9.42e-62	34557	10	0.5961	0.00806178	276.271	0.4039	274.96
PRDX6	rs33951697	1	173489187	T	C	0.17395	0.00956473	6.59e-74	34557	1	0.1595	0.00811292	278.038	0.1595	330.753
ADH4	rs1800759	4	99144358	G	T	0.130044	0.00746331	5.38e-68	34557	4	0.5992	0.00812288	278.382	0.4008	303.611
SPOCK1	rs4835737	5	137559375	G	A	-0.131286	0.00764647	4.49e-66	34557	5	0.3824	0.00814127	279.018	0.3824	294.791
FCER1A	rs61828219	1	159288851	A	C	0.174466	0.0102656	8.91e-65	34557	1	0.1605	0.00820252	281.134	0.1605	288.837
FABP6	rs1130435	5	160232266	T	C	-0.131452	0.00787887	1.71e-62	34557	5	0.3916	0.00823372	282.213	0.3916	278.36
CRACR2A	rs6489498	12	3793103	G	A	-0.13434	0.00788769	4.79e-65	34557	12	0.3579	0.00829478	284.323	0.3579	290.075
SDC1	rs907866	2	20171619	A	G	0.130616	0.00734183	8.35e-71	34557	2	0.4254	0.00834038	285.899	0.4254	316.508
EVI5	rs11808092	1	92607671	A	C	-0.145176	0.00863092	1.73e-63	34557	1	0.272	0.0083468	286.121	0.272	282.928
MCFD2	rs6419615	2	46925152	C	G	-0.145544	0.00833829	3.16e-68	34557	2	0.7301	0.00834841	286.177	0.2699	304.673
CXCL9	rs13118503	4	75939317	T	C	-0.149477	0.00804661	4.99e-77	34557	4	0.2495	0.00836758	286.839	0.2495	345.082
FAM13A	rs35916067	4	89014507	C	T	-0.165623	0.00993796	2.33e-62	34557	4	0.1881	0.00837843	287.214	0.1881	277.745
NXPH3	rs7209457	17	49577282	T	C	-0.159785	0.00873513	9.54e-75	34557	17	0.2076	0.00839989	287.956	0.2076	334.606
FAM172A	rs1470150	5	93802948	C	T	0.191092	0.0111595	9.88e-66	34557	5	0.1329	0.00841607	288.516	0.1329	293.221
CD84	rs12072476	1	160586922	G	A	-0.205581	0.0136188	1.74e-51	34557	1	0.8875	0.0084395	289.326	0.1125	227.871
ENO2	rs12831467	12	6886522	C	A	0.142655	0.00838358	6.25e-65	34557	12	0.2935	0.00843965	289.331	0.2935	289.544
EGF	rs3796948	4	109933275	A	G	0.13389	0.00773768	4.42e-67	34557	4	0.3875	0.0085095	291.746	0.3875	299.416
ACADM	rs61797339	1	75724261	T	G	0.142001	0.00828067	6.45e-66	34557	1	0.3057	0.00855964	293.48	0.3057	294.071
NME3	rs2076431	16	1768502	C	G	0.160793	0.00906303	2e-70	34557	16	0.7904	0.00856648	293.717	0.2096	314.766
EPHA2	rs924204	1	16187431	G	A	-0.132954	0.00739708	3.12e-72	34557	1	0.5767	0.0086304	295.927	0.4233	323.059
APOD	rs9886978	3	195570236	G	T	0.144862	0.00809274	1.17e-71	34557	3	0.7106	0.00863103	295.949	0.2894	320.419
ADGRE5	rs28366013	19	14381407	A	C	0.203337	0.0129481	1.42e-55	34557	19	0.1186	0.00864412	296.402	0.1186	246.616
REG3A	rs62160283	2	79168031	A	C	0.144728	0.00796536	8.97e-74	34557	2	0.2924	0.00866763	297.215	0.2924	330.137
CANT1	rs17739056	17	78999123	C	T	-0.215409	0.011736	3.04e-75	34557	17	0.1043	0.00866971	297.287	0.1043	336.89
WASF3	rs9512298	13	26638078	G	C	0.132658	0.00772959	5.08e-66	34557	13	0.544	0.00873093	299.405	0.456	294.547
DUSP29	rs4745762	10	75068565	A	C	-0.14018	0.00807668	1.77e-67	34557	10	0.3333	0.00873309	299.479	0.3333	301.236
MEPE	rs17013212	4	87832908	T	C	-0.182446	0.0103391	1.09e-69	34557	4	0.1564	0.00878359	301.226	0.1564	311.389
FES	rs1894401	15	90885812	A	G	0.133012	0.00765015	1.04e-67	34557	15	0.5317	0.00881054	302.159	0.4683	302.303
ESYT2	rs2602554	7	158797536	A	G	-0.206195	0.0118013	2.33e-68	34557	7	0.8824	0.00882387	302.62	0.1176	305.279
PLCB2	rs4924450	15	40305028	A	G	-0.15273	0.00822777	6.43e-77	34557	15	0.7464	0.00883079	302.86	0.2536	344.576
TBCA	rs254415	5	77775879	T	G	0.139917	0.00821937	5.56e-65	34557	5	0.3466	0.00886704	304.114	0.3466	289.777
BSG	rs72972188	19	586242	C	T	0.210786	0.012138	1.5e-67	34557	19	0.1125	0.00887226	304.295	0.1125	301.571
LGMN	rs2208465	14	92790863	A	C	0.148355	0.00835603	1.6e-70	34557	14	0.2832	0.00893564	306.488	0.2832	315.213
APCS	rs28383573	1	159588882	T	G	0.221942	0.0117677	2.42e-79	34557	1	0.1012	0.00896092	307.363	0.1012	355.71
BMP6	rs111588693	6	7727038	A	G	0.134863	0.00759338	1.43e-70	34557	6	0.4468	0.00899106	308.406	0.4468	315.439
CD5	rs4939490	11	61026179	G	C	-0.136162	0.00751942	2.75e-73	34557	11	0.4141	0.00899644	308.592	0.4141	327.901
SERPINH1	rs636418	11	75581697	T	A	0.137312	0.00776653	5.98e-70	34557	11	0.6043	0.00901707	309.306	0.3957	312.581
DPEP2	rs73594556	16	67891532	A	G	0.197946	0.0116247	5.08e-65	34557	16	0.1329	0.00903062	309.775	0.1329	289.955
TGFB2	rs7538934	1	218521007	T	C	0.196627	0.0118193	3.82e-62	34557	1	0.136	0.00908592	311.69	0.136	276.76
FGA	rs1800789	4	154561591	A	G	0.163529	0.00927948	1.65e-69	34557	4	0.2198	0.00917177	314.662	0.2198	310.558
VAT1	rs7210098	17	43141596	T	C	-0.140627	0.00796081	7.81e-70	34557	17	0.3661	0.00917884	314.907	0.3661	312.049
ACADSB	rs149727327	10	122869521	A	C	0.178811	0.0100076	2.11e-71	34557	10	0.1748	0.009224	316.47	0.1748	319.248
MMP13	rs562736	11	102956184	T	A	-0.137896	0.00768995	6.64e-72	34557	11	0.5787	0.0092721	318.136	0.4213	321.556
MEGF11	rs11630800	15	66243405	T	C	0.164385	0.00943204	5.03e-68	34557	15	0.2209	0.00930129	319.147	0.2209	303.748
CD72	rs869487	9	35615899	G	C	-0.166377	0.00908427	6.3e-75	34557	9	0.2137	0.00930271	319.196	0.2137	335.434
SELP	rs760694	1	169599460	G	T	-0.136522	0.00748062	2.07e-74	34557	1	0.4898	0.00931525	319.631	0.4898	333.066
TNFRSF17	rs12597429	16	11968539	C	T	-0.142746	0.00791189	9.12e-73	34557	16	0.3548	0.00932902	320.108	0.3548	325.512
MAPKAPK2	rs11119390	1	206728037	G	C	0.14746	0.00824629	1.63e-71	34557	1	0.3149	0.00938221	321.95	0.3149	319.765
PRSS2	rs3752404	7	142762725	G	A	-0.139322	0.00755517	6.2e-76	34557	7	0.409	0.00938383	322.006	0.409	340.056
ITIH1	rs678	3	52786965	T	A	-0.140238	0.00796243	1.98e-69	34557	3	0.3937	0.00938889	322.182	0.3937	310.199
CR2	rs12075933	1	207502508	G	T	-0.223284	0.0110217	2.98e-91	34557	1	0.1053	0.00939401	322.359	0.1053	410.41
LRPAP1	rs1054661	4	3494214	C	T	-0.143022	0.00676529	3.37e-99	34557	4	0.3599	0.00942465	323.42	0.3599	446.923
RLN2	rs2273782	9	5335470	T	C	0.158172	0.00893301	3.74e-70	34557	9	0.2536	0.00947131	325.037	0.2536	313.519
CRIP2	rs80324969	14	105451479	C	G	0.183384	0.0100244	9.28e-75	34557	14	0.1697	0.00947698	325.233	0.1697	334.662
SORD	rs56060952	15	45036783	C	T	0.204782	0.0110479	1.06e-76	34557	15	0.1299	0.00947964	325.325	0.1299	343.577
NAGA	rs2413666	22	42063618	T	C	0.145472	0.0080711	1.27e-72	34557	22	0.6605	0.00949077	325.711	0.3395	324.858
PMM2	rs34051612	16	8810464	A	G	-0.202317	0.0115553	1.23e-68	34557	16	0.1339	0.00949387	325.818	0.1339	306.551
GPHA2	rs74509728	11	64972627	A	G	-0.227487	0.0134365	2.68e-64	34557	11	0.1022	0.00949672	325.917	0.1022	286.643
ITGAV	rs9333290	2	186654611	T	G	-0.151861	0.00793463	1.2e-81	34557	2	0.2955	0.00960198	329.565	0.2955	366.302
FST	rs31226	5	54031741	C	T	-0.141806	0.00761231	1.89e-77	34557	5	0.6002	0.00965068	331.252	0.3998	347.021
C4BPB	rs12045707	1	207082860	T	C	0.139217	0.0071403	1.16e-84	34557	1	0.4755	0.00966742	331.833	0.4755	380.147
ADD1	rs1263339	4	2916247	C	G	-0.17659	0.00933082	7.04e-80	34557	4	0.1922	0.00968321	332.38	0.1922	358.173
EPHA4	rs10932916	2	221525251	A	G	0.139457	0.00715645	1.42e-84	34557	2	0.5276	0.0096945	332.771	0.4724	379.739
C5	rs4837810	9	121118921	C	T	-0.142986	0.00765241	6.55e-78	34557	9	0.5982	0.00982819	337.406	0.4018	349.133
OPTC	rs6702882	1	203494512	A	G	0.149646	0.00781172	8.53e-82	34557	1	0.3252	0.00982847	337.415	0.3252	366.975
GZMH	rs12435208	14	24689740	T	C	0.14041	0.0073881	1.55e-80	34557	14	0.4928	0.00985544	338.351	0.4928	361.186
IL10RA	rs3135932	11	117993348	G	A	0.188879	0.0103325	1.19e-74	34557	11	0.1656	0.00985898	338.473	0.1656	334.162
PSMG4	rs13215787	6	3263496	G	A	-0.192817	0.00981735	6.98e-86	34557	6	0.8425	0.00986668	338.74	0.1575	385.747
KRT19	rs7405611	17	41535160	A	G	0.147113	0.00768459	1.09e-81	34557	17	0.6483	0.00986917	338.827	0.3517	366.489
PRG3	rs34108746	11	57378752	G	A	0.226186	0.0135617	1.89e-62	34557	11	0.1084	0.00988919	339.521	0.1084	278.165
MMP9	rs17576	20	46011586	G	A	0.145118	0.00771082	5.17e-79	34557	20	0.3814	0.00993718	341.185	0.3814	354.194
IQGAP2	rs10037254	5	76634815	A	G	0.144588	0.0076325	4.97e-80	34557	5	0.6074	0.00997056	342.343	0.3926	358.865
ALDH5A1	rs2744581	6	24502256	G	A	-0.141489	0.00761855	5.45e-77	34557	6	0.5174	0.00999745	343.275	0.4826	344.906
APOA4	rs1729407	11	116806654	G	C	0.141461	0.0076201	6.26e-77	34557	11	0.5	0.0100056	343.558	0.5	344.629
VSIG2	rs11219769	11	124750251	T	G	-0.158676	0.00849287	6.75e-78	34557	11	0.2751	0.010042	344.821	0.2751	349.071
RABEPK	rs7858935	9	125224625	T	A	0.207364	0.0109477	5.21e-80	34557	9	0.135	0.0100426	344.842	0.135	358.774
ADIPOQ	rs17366568	3	186852664	A	G	-0.224787	0.0098712	8.69e-115	34557	3	0.1125	0.01009	346.487	0.1125	518.564
LUZP2	rs12285881	11	24490842	C	T	0.161925	0.00824528	7.25e-86	34557	11	0.7393	0.0101069	347.073	0.2607	385.671
IGSF21	rs11261050	1	18121359	T	C	-0.151549	0.00789023	3.22e-82	34557	1	0.3282	0.0101278	347.796	0.3282	368.915
GUCA2A	rs10127959	1	42161008	A	G	0.181741	0.00956147	1.47e-80	34557	1	0.1902	0.0101748	349.426	0.1902	361.29
CD164	rs12213313	6	109436690	G	C	-0.149478	0.00800394	7.83e-78	34557	6	0.3507	0.0101757	349.46	0.3507	348.776
PI16	rs41272198	6	36963038	C	T	0.190508	0.0100257	1.65e-80	34557	6	0.1697	0.0102276	351.259	0.1697	361.075
FSTL1	rs1147707	3	120450401	T	C	-0.149402	0.00789552	7.46e-80	34557	3	0.3569	0.0102463	351.909	0.3569	358.056
SUMF2	rs115703641	7	55680182	G	A	-0.172238	0.00972597	3.57e-70	34557	7	0.2239	0.01031	354.12	0.2239	313.612
FUOM	rs10776672	10	133344451	A	G	-0.237647	0.0125547	6.58e-80	34557	10	0.8978	0.0103639	355.991	0.1022	358.304
COL9A1	rs6923114	6	70237113	G	T	0.157422	0.00798586	1.68e-86	34557	6	0.2986	0.0103805	356.564	0.2986	388.586
CDH23	rs2166631	10	71713125	T	C	-0.167542	0.00933287	4.65e-72	34557	10	0.2464	0.0104246	358.096	0.2464	322.268
TPP1	rs11827437	11	6626391	C	T	0.149894	0.00769187	1.41e-84	34557	11	0.3732	0.0105116	361.117	0.3732	379.756
RECK	rs7862798	9	36090806	G	A	-0.145881	0.00720218	3.2e-91	34557	9	0.4499	0.0105338	361.888	0.4499	410.27
LSP1	rs907612	11	1852991	T	C	0.14921	0.00761124	1.43e-85	34557	11	0.3845	0.0105378	362.027	0.3845	384.313
KLK8	rs1654526	19	50979203	A	G	-0.194464	0.0103189	3.2e-79	34557	19	0.1687	0.0106067	364.42	0.1687	355.15
ERBB2	rs3764354	17	39760570	T	C	0.200177	0.0100316	1.36e-88	34557	17	0.1575	0.0106343	365.377	0.1575	398.188
AGER	rs204993	6	32187804	G	A	-0.16995	0.00787367	2.51e-103	34557	6	0.2434	0.010638	365.505	0.2434	465.895
SEZ6L2	rs113443718	16	29880863	A	G	0.162095	0.0073929	1.48e-106	34557	16	0.2843	0.0106924	367.397	0.2843	480.739
CLEC1B	rs659928	12	9996104	A	G	0.167157	0.00861739	8.08e-84	34557	12	0.2587	0.0107169	368.246	0.2587	376.268
TRDMT1	rs6602180	10	17150363	C	T	-0.146682	0.00763516	2.97e-82	34557	10	0.4949	0.0107567	369.628	0.4949	369.077
CKMT1A	rs28433760	15	43696643	A	G	-0.24581	0.0128196	6.04e-82	34557	15	0.09918	0.0107967	371.018	0.09918	367.663
CKMT1B	rs28433760	15	43696643	A	G	-0.24581	0.0128196	6.04e-82	34557	15	0.09918	0.0107967	371.018	0.09918	367.663
NCAN	rs3761077	19	19215154	T	G	-0.240654	0.0112025	2.29e-102	34557	19	0.1043	0.0108209	371.858	0.1043	461.484
CLEC4G	rs73493937	19	7739052	A	G	0.232201	0.0112333	6.35e-95	34557	19	0.1135	0.0108501	372.872	0.1135	427.281
EDDM3B	rs3827905	14	20770159	A	G	-0.160371	0.00526753	1.39e-203	34557	14	0.6953	0.0108975	374.52	0.3047	926.91
CTSL	rs868561	9	87734287	C	G	-0.148068	0.00726605	2.62e-92	34557	9	0.5327	0.0109152	375.134	0.4673	415.265
PTPRN2	rs3800860	7	158110812	T	C	-0.155111	0.00777983	1.92e-88	34557	7	0.3548	0.0110152	378.611	0.3548	397.507
ACRBP	rs7959658	12	6645025	G	A	0.160696	0.00782972	1.32e-93	34557	12	0.3108	0.0110628	380.266	0.3108	421.228
SOD2	rs5746105	6	159691606	G	A	0.158249	0.00798665	2.25e-87	34557	6	0.3303	0.011079	380.828	0.3303	392.602
PSTPIP2	rs72642432	18	45991312	A	G	-0.226152	0.0114093	1.93e-87	34557	18	0.1237	0.011088	381.141	0.1237	392.901
EIF2AK2	rs10187017	2	37159588	C	T	0.149572	0.00750336	2.06e-88	34557	2	0.4898	0.0111812	384.382	0.4898	397.364
ASGR1	rs55714927	17	7176997	T	C	-0.19305	0.00938679	5.52e-94	34557	17	0.184	0.0111912	384.729	0.184	422.966
PTN	rs1431092	7	137331563	A	T	0.150855	0.00734907	1.23e-93	34557	7	0.4366	0.0111957	384.883	0.4366	421.361
DDAH1	rs1498374	1	85321651	T	C	-0.186237	0.0092604	5.9e-90	34557	1	0.2035	0.0112438	386.556	0.2035	404.457
ANGPT2	rs1968586	8	6421990	T	C	-0.156687	0.0078044	1.18e-89	34557	8	0.3569	0.0112699	387.465	0.3569	403.076
CETN3	rs4873	5	90407824	G	C	-0.173267	0.00846442	3.98e-93	34557	5	0.2505	0.011273	387.574	0.2505	419.022
BCAM	rs1135062	19	44819487	G	A	0.163852	0.00786393	2.05e-96	34557	19	0.3006	0.0112888	388.122	0.3006	434.134
CA3	rs2072696	8	85438822	C	G	-0.174144	0.0083399	8e-97	34557	8	0.2474	0.011293	388.269	0.2474	436.009
REG4	rs2298069	1	119811396	T	C	-0.216653	0.0104312	8.14e-96	34557	1	0.1411	0.011377	391.19	0.1411	431.381
VWA1	rs2291887	1	1431813	T	G	0.217376	0.0104863	1.87e-95	34557	1	0.1411	0.0114531	393.836	0.1411	429.713
FETUB	rs2033121	3	186709648	C	T	0.15281	0.00746427	3.81e-93	34557	3	0.5685	0.0114563	393.948	0.4315	419.111
TNFRSF9	rs2493214	1	7934360	G	A	-0.194434	0.0093022	5.14e-97	34557	1	0.1871	0.0114997	395.456	0.1871	436.891
PDE5A	rs58583086	4	119635207	G	A	-0.157931	0.0078041	4.63e-91	34557	4	0.6391	0.0115059	395.673	0.3609	409.533
CAT	rs2284368	11	34447748	C	T	-0.18379	0.0086294	1.18e-100	34557	11	0.2178	0.0115093	395.791	0.2178	453.61
S100P	rs3822265	4	6695827	G	C	-0.175897	0.00894441	4.25e-86	34557	4	0.2474	0.0115215	396.217	0.2474	386.735
PCSK9	rs472495	1	55055640	T	G	0.157226	0.00770493	1.48e-92	34557	1	0.6278	0.0115525	397.294	0.3722	416.401
RTBDN	rs7255045	19	12821455	A	G	-0.171275	0.00843502	1.16e-91	34557	19	0.2699	0.0115612	397.597	0.2699	412.302
RSPO1	rs10752600	1	37601951	T	G	0.153657	0.00761212	1.3e-90	34557	1	0.5685	0.0115837	398.378	0.4315	407.468
PGF	rs6574205	14	74986336	C	G	-0.153021	0.00673509	2.84e-114	34557	14	0.547	0.0116043	399.095	0.453	516.197
TBC1D23	rs1036770	3	100299871	T	C	-0.153761	0.00763108	2.73e-90	34557	3	0.5603	0.0116493	400.662	0.4397	405.995
HPCAL1	rs11891604	2	10335473	C	A	0.216045	0.0105339	1.77e-93	34557	2	0.1462	0.0116526	400.776	0.1462	420.64
PRAP1	rs2275720	10	133268842	G	A	0.234309	0.0107334	1.21e-105	34557	10	0.8793	0.0116534	400.804	0.1207	476.544
LYZL2	rs7093892	10	30600147	A	C	0.171693	0.00775006	9.59e-109	34557	10	0.273	0.0117012	402.47	0.273	490.789
NPDC1	rs11794273	9	137130394	T	G	0.165715	0.00780916	6.17e-100	34557	9	0.3088	0.0117229	403.223	0.3088	450.314
ITGAM	rs11150613	16	31346489	T	C	0.163623	0.00789881	2.54e-95	34557	16	0.6738	0.0117688	404.822	0.3262	429.107
EPHB4	rs314361	7	100815383	G	A	0.154367	0.0072714	5.12e-100	34557	7	0.5307	0.0118697	408.332	0.4693	450.685
MOG	rs1736919	6	29729740	G	A	0.165358	0.00782682	4.48e-99	34557	6	0.681	0.01188	408.694	0.319	446.354
SERPINF2	rs11078597	17	1715069	C	T	-0.20691	0.00938438	9.91e-108	34557	17	0.1667	0.0118941	409.181	0.1667	486.129
PARK7	rs3766606	1	7962137	T	G	0.20857	0.00980743	2.32e-100	34557	1	0.1636	0.011905	409.564	0.1636	452.265
KIRREL2	rs35854130	19	35861033	T	G	-0.183357	0.00899809	2.66e-92	34557	19	0.2301	0.0119118	409.798	0.2301	415.235
CD300LG	rs2341381	17	43804791	C	T	0.201588	0.00928623	1.71e-104	34557	17	0.8211	0.0119389	410.744	0.1789	471.249
COL18A1	rs9976834	21	45477300	T	C	-0.197366	0.0093962	5.92e-98	34557	21	0.1892	0.0119511	411.169	0.1892	441.205
CFD	rs71335276	19	859368	T	G	-0.185468	0.00913846	1.41e-91	34557	19	0.2239	0.0119547	411.294	0.2239	411.9
GRIK2	rs9498411	6	100865024	T	G	0.191047	0.00953579	2.74e-89	34557	6	0.2076	0.0120083	413.16	0.2076	401.39
ITGAL	rs11574938	16	30474072	C	G	-0.156306	0.00758865	2.9e-94	34557	16	0.5573	0.0120554	414.798	0.4427	424.25
SF3B4	rs67450539	1	150009935	T	C	-0.256332	0.0131428	1.02e-84	34557	1	0.1022	0.0120577	414.882	0.1022	380.391
DLL1	rs9356631	6	170278382	G	A	0.15688	0.00739947	9.25e-100	34557	6	0.4448	0.0121557	418.293	0.4448	449.504
ARFIP1	rs4619875	4	152779978	T	C	0.158521	0.00765113	2.35e-95	34557	4	0.4121	0.0121761	419.005	0.4121	429.262
CRYBB1	rs4822754	22	26616930	G	A	-0.156797	0.00743709	1.14e-98	34557	22	0.5429	0.0122022	419.912	0.4571	444.498
AMIGO2	rs215384	12	47366418	G	C	0.157371	0.00763889	2.67e-94	34557	12	0.4417	0.0122145	420.341	0.4417	424.413
SIGLEC1	rs13043452	20	3725467	A	G	0.160825	0.00745849	4.03e-103	34557	20	0.6125	0.0122776	422.542	0.3875	464.949
SORT1	rs61394658	1	109330668	A	G	-0.186534	0.00890254	1.77e-97	34557	1	0.2301	0.0123281	424.301	0.2301	439.024
RSPO3	rs1936800	6	127114919	T	C	0.157172	0.00699728	9.8e-112	34557	6	0.4836	0.0123382	424.653	0.4836	504.536
SEMA7A	rs78994380	15	74400071	A	C	-0.231475	0.0119104	3.93e-84	34557	15	0.1329	0.012349	425.029	0.1329	377.707
CSF1R	rs216124	5	150082446	G	A	-0.200043	0.00949615	1.64e-98	34557	5	0.8088	0.0123767	425.994	0.1912	443.764
PKN3	rs13283282	9	128703202	G	C	0.215463	0.0107859	8.83e-89	34557	9	0.1585	0.0123839	426.246	0.1585	399.055
CCL13	rs2530797	17	34259075	T	C	0.1621	0.00753256	1.01e-102	34557	17	0.6196	0.0123865	426.334	0.3804	463.106
IGLC2	rs2856876	22	22907270	A	C	0.22902	0.0115953	7.85e-87	34557	22	0.137	0.0124025	426.892	0.137	390.106
NPY	rs4722337	7	24269479	T	A	-0.15832	0.00735286	7.85e-103	34557	7	0.5481	0.0124166	427.385	0.4519	463.617
ABHD14B	rs148341748	3	52010442	C	A	-0.216973	0.0119418	9.04e-74	34557	3	0.1564	0.0124227	427.595	0.1564	330.12
ACYP1	rs7156328	14	75066238	C	T	-0.157744	0.00747585	7.87e-99	34557	14	0.5082	0.0124382	428.138	0.4918	445.23
PKD1	rs13337478	16	2125308	A	C	0.262972	0.0111924	4.53e-122	34557	16	0.1002	0.0124699	429.242	0.1002	552.043
EFHD1	rs4072149	2	232643967	C	T	0.15875	0.00719112	5.4e-108	34557	2	0.5419	0.0125123	430.72	0.4581	487.343
SPINT2	rs45437199	19	38304610	A	G	-0.190557	0.00947459	5.75e-90	34557	19	0.2219	0.0125393	431.66	0.2219	404.51
VAMP8	rs3731828	2	85579143	T	C	-0.173206	0.00843185	9.1e-94	34557	2	0.2975	0.0125398	431.677	0.2975	421.969
ITGA11	rs72743228	15	68322389	A	G	-0.226626	0.00999716	9.06e-114	34557	15	0.1431	0.0125956	433.624	0.1431	513.885
MET	rs1858830	7	116672385	G	C	-0.15966	0.00757851	1.58e-98	34557	7	0.453	0.012633	434.929	0.453	443.838
THBD	rs1042579	20	23048087	A	G	0.201289	0.00915705	4.3e-107	34557	20	0.1933	0.0126361	435.037	0.1933	483.202
ADM	rs7926490	11	10336912	T	C	0.159271	0.00705196	6.04e-113	34557	11	0.4928	0.012681	436.602	0.4928	510.098
ATP6V1G2	rs2239705	6	31545625	A	G	0.204384	0.010668	8.19e-82	34557	6	0.1871	0.0127068	437.5	0.1871	367.052
SERPINB6	rs9405601	6	2972663	A	G	0.161283	0.00756515	7.53e-101	34557	6	0.4254	0.0127166	437.843	0.4254	454.509
CD79B	rs12946669	17	63928647	T	C	-0.163364	0.00742788	3.33e-107	34557	17	0.3937	0.0127408	438.686	0.3937	483.708
CEACAM20	rs681343	19	48703205	T	C	-0.160986	0.00766544	6.35e-98	34557	19	0.4366	0.0127499	439.005	0.4366	441.064
TNFRSF8	rs1208994	1	12036322	G	A	0.197176	0.00914378	3.92e-103	34557	1	0.2076	0.0127912	440.444	0.2076	465.004
PODXL2	rs78031583	3	127630934	T	C	0.194	0.00930977	1.94e-96	34557	3	0.2178	0.0128236	441.574	0.2178	434.236
CD300A	rs12601174	17	74461242	A	C	-0.185139	0.00840451	1.53e-107	34557	17	0.2505	0.0128708	443.221	0.2505	485.256
HYAL1	rs71326918	3	50137411	A	C	-0.266733	0.0119839	9.53e-110	34557	3	0.1012	0.0129428	445.732	0.1012	495.401
HSPG2	rs6684152	1	21821271	G	A	-0.17479	0.00809503	2.12e-103	34557	1	0.3067	0.0129927	447.473	0.3067	466.226
LTB	rs2395470	6	31267484	A	G	-0.167313	0.00805329	7.18e-96	34557	6	0.3671	0.013008	448.007	0.3671	431.631
RAB2B	rs57098252	14	21462692	T	C	-0.23252	0.0109583	6.43e-100	34557	14	0.1401	0.0130268	448.664	0.1401	450.23
DTD1	rs6081238	20	18596568	A	G	-0.165694	0.007793	2.56e-100	34557	20	0.3937	0.0131068	451.456	0.3937	452.068
CTHRC1	rs827592	8	103352409	G	C	-0.162078	0.00682398	1.07e-124	34557	8	0.5194	0.0131149	451.738	0.4806	564.121
CCL5	rs2107538	17	35880776	T	C	-0.220346	0.0096716	6.79e-115	34557	17	0.1616	0.0131563	453.183	0.1616	519.055
PODXL	rs2398792	7	131532643	A	G	0.268358	0.01283	3.8e-97	34557	7	0.8978	0.0132157	455.257	0.1022	437.498
TGM2	rs2076382	20	38165564	T	C	0.16924	0.00748396	3.18e-113	34557	20	0.6339	0.013294	457.992	0.3661	511.379
LONP1	rs2275244	19	5694220	G	C	-0.19211	0.00878514	5.28e-106	34557	19	0.2393	0.0134365	462.967	0.2393	478.192
CHMP6	rs56239087	17	80996699	T	C	0.202837	0.00990463	3.31e-93	34557	17	0.2065	0.0134831	464.597	0.2065	419.39
AKR7L	rs1738023	1	19284747	C	T	0.237473	0.0100835	1.23e-122	34557	1	0.8609	0.0135064	465.408	0.1391	554.633
PACS2	rs7149013	14	105293503	C	T	0.1781	0.0082718	7.98e-103	34557	14	0.3088	0.0135406	466.605	0.3088	463.583
BMPER	rs1421351	7	33756264	G	T	-0.232506	0.0113845	1.04e-92	34557	7	0.8528	0.0135723	467.711	0.1472	417.1
ST6GAL1	rs4686837	3	187021889	A	G	-0.179738	0.00794676	2.9e-113	34557	3	0.3006	0.0135839	468.116	0.3006	511.564
IL6ST	rs11739016	5	55967545	T	C	0.261047	0.0113446	3.64e-117	34557	5	0.1125	0.0136078	468.952	0.1125	529.492
PDZD2	rs1479662	5	31636571	A	C	0.254566	0.011104	2.58e-116	34557	5	0.8793	0.0137555	474.111	0.1207	525.584
PCOLCE	rs9801017	7	100638579	A	G	0.171748	0.0119416	6.68e-47	34557	7	0.6268	0.0138002	475.673	0.3732	206.851
CCL17	rs223896	16	57409234	A	G	-0.171121	0.0074539	1.25e-116	34557	16	0.6166	0.013845	477.24	0.3834	527.035
CPA1	rs13226219	7	130379650	C	T	0.2555	0.0110748	9.16e-118	34557	7	0.1207	0.0138566	477.645	0.1207	532.243
CD200	rs2399420	3	112350918	A	C	0.273824	0.0123598	9.46e-109	34557	3	0.8967	0.0138906	478.834	0.1033	490.818
LAMA4	rs7765769	6	112138348	C	T	0.166883	0.00750272	1.32e-109	34557	6	0.4755	0.0138915	478.867	0.4755	494.751
BOC	rs3856718	3	113277371	A	G	0.207404	0.0100539	1.5e-94	34557	3	0.2025	0.0138938	478.945	0.2025	425.564
LXN	rs6785524	3	158619442	A	C	-0.167323	0.00753388	2.79e-109	34557	3	0.5399	0.0139093	479.49	0.4601	493.258
KLK11	rs62117662	19	51026121	A	G	0.215315	0.00916377	4.45e-122	34557	19	0.184	0.0139215	479.915	0.184	552.078
INPP5D	rs9247	2	233204655	T	C	-0.210977	0.00929512	4.73e-114	34557	2	0.1943	0.0139363	480.431	0.1943	515.181
TAFA5	rs79072	22	48371374	T	G	0.181717	0.00863782	2.99e-98	34557	22	0.6953	0.0139915	482.364	0.3047	442.571
ESM1	rs4242051	5	54902947	C	T	0.191598	0.0085587	5.35e-111	34557	5	0.7434	0.0140053	482.843	0.2566	501.148
SERPING1	rs11606677	11	57615904	A	G	-0.18921	0.00826973	7.38e-116	34557	11	0.2679	0.014043	484.164	0.2679	523.487
MCEMP1	rs794076	19	7637250	A	G	0.192884	0.00879076	1.04e-106	34557	19	0.2526	0.0140478	484.331	0.2526	481.437
PTPRZ1	rs7797305	7	121848083	T	C	-0.168529	0.00671691	6.35e-139	34557	7	0.4724	0.0141577	488.176	0.4724	629.521
ZBP1	rs56398730	20	57639158	A	G	-0.260262	0.0128282	1.63e-91	34557	20	0.1186	0.0141615	488.307	0.1186	411.614
AREG	rs1691273	4	74457928	T	C	-0.177292	0.00815606	9.08e-105	34557	4	0.6544	0.0142176	490.268	0.3456	472.517
TMEM25	rs532425127	11	118687712	T	C	-0.215272	0.00975737	7.24e-108	34557	11	0.1902	0.0142756	492.297	0.1902	486.754
SCLY	rs62196005	2	238098489	T	A	0.194452	0.00809103	1.26e-127	34557	2	0.2526	0.0142771	492.352	0.2526	577.587
BCL2L15	rs1230715	1	113885464	C	A	0.177155	0.00800456	1.56e-108	34557	1	0.6493	0.0142928	492.901	0.3507	489.815
SLAMF6	rs11265413	1	160490309	A	T	-0.214546	0.00945296	4.89e-114	34557	1	0.1922	0.0142932	492.912	0.1922	515.116
PCBD1	rs2630336	10	70888665	T	G	-0.181331	0.00774858	4.09e-121	34557	10	0.32	0.0143098	493.494	0.32	547.646
IL1R1	rs3917238	2	102156623	T	C	-0.183822	0.00808049	1.47e-114	34557	2	0.3057	0.0143439	494.688	0.3057	517.511
AXL	rs66841352	19	41233275	C	G	-0.174151	0.00752716	2e-118	34557	19	0.3865	0.0143829	496.052	0.3865	535.291
CBLN4	rs12624596	20	55714960	A	G	0.187899	0.0083096	3.28e-113	34557	20	0.2863	0.0144283	497.642	0.2863	511.315
NRP2	rs2289023	2	205121597	G	A	-0.202243	0.00865767	1.09e-120	34557	2	0.229	0.0144433	498.167	0.229	545.689
NELL2	rs382115	12	44936741	C	T	-0.173881	0.00741571	1.4e-121	34557	12	0.6043	0.0144595	498.733	0.3957	549.792
PTPRS	rs886934	19	5334049	C	T	-0.174075	0.00773898	4.83e-112	34557	19	0.6053	0.0144791	499.418	0.3947	505.947
RGMB	rs56870134	5	98437819	T	C	0.170713	0.00743464	1.12e-116	34557	5	0.5256	0.0145333	501.315	0.4744	527.246
EGFR	rs10081281	7	55169103	T	C	0.170753	0.00730632	8.51e-121	34557	7	0.4755	0.0145433	501.666	0.4755	546.184
CD83	rs12526086	6	14105666	A	G	0.199606	0.00881485	1.59e-113	34557	6	0.2413	0.0145883	503.241	0.2413	512.764
LAG3	rs3782735	12	6775910	A	G	0.17518	0.00759446	9.98e-118	34557	12	0.6033	0.0146891	506.77	0.3967	532.078
KLRF1	rs1088310	12	9848387	A	G	0.272735	0.0119759	8.38e-115	34557	12	0.8885	0.0147382	508.489	0.1115	518.639
ISM1	rs1998123	20	13495237	G	A	-0.186791	0.00804024	2.16e-119	34557	20	0.6963	0.0147565	509.13	0.3037	539.727
CTSO	rs2334114	4	155935041	A	C	-0.218357	0.00905251	1.5e-128	34557	4	0.1933	0.0148699	513.102	0.1933	581.83
DSCAM	rs12483457	21	40738911	T	A	0.173821	0.00747776	1.6e-119	34557	21	0.4407	0.0148944	513.96	0.4407	540.333
PKLR	rs12748814	1	155340652	T	C	-0.287885	0.0132698	2.3e-104	34557	1	0.1002	0.0149445	515.716	0.1002	470.662
COL4A1	rs652572	13	110167110	G	A	0.184238	0.00780283	2.92e-123	34557	13	0.6728	0.0149447	515.723	0.3272	557.512
CA14	rs1122967	1	150286426	G	C	0.173857	0.00718448	2.28e-129	34557	1	0.5491	0.0149674	516.517	0.4509	585.59
EHBP1	rs56044100	2	62508571	G	A	-0.25971	0.0117779	9.42e-108	34557	2	0.8712	0.015137	522.462	0.1288	486.23
F10	rs547138	13	113137856	A	T	0.179093	0.0077323	1.11e-118	34557	13	0.6125	0.0152253	525.554	0.3875	536.463
TIMM10	rs2848626	11	57516515	T	C	-0.215262	0.00895026	8.17e-128	34557	11	0.7924	0.0152453	526.257	0.2076	578.447
PRRT3	rs55847233	3	9949417	G	C	-0.212683	0.00867724	1.14e-132	34557	3	0.2147	0.0152533	526.536	0.2147	600.762
S100A14	rs11548102	1	153614780	T	A	-0.175186	0.00749156	6.15e-121	34557	1	0.4622	0.0152574	526.679	0.4622	546.832
DNPH1	rs76187039	6	43266252	T	G	-0.293757	0.0108202	2.61e-162	34557	6	0.09816	0.0152781	527.408	0.09816	737.065
HYOU1	rs2509121	11	119057542	T	C	0.183426	0.00759686	8.43e-129	34557	11	0.3517	0.0153426	529.669	0.3517	582.98
TTF2	rs2985867	1	117056748	C	G	0.184478	0.00800451	1.58e-117	34557	1	0.6544	0.0153935	531.451	0.3456	531.153
RNF43	rs34523089	17	58358748	T	C	-0.236889	0.0102754	1.34e-117	34557	17	0.1646	0.0154328	532.829	0.1646	531.487
NECTIN2	rs440277	19	44857967	A	G	-0.183158	0.00813588	3.14e-112	34557	19	0.3609	0.0154752	534.319	0.3609	506.807
MMP8	rs10895349	11	102691244	T	C	-0.229882	0.00923843	1.13e-136	34557	11	0.1789	0.0155255	536.082	0.1789	619.175
CHRDL2	rs7104802	11	74675755	T	G	0.181407	0.00739414	6.43e-133	34557	11	0.3855	0.0155914	538.392	0.3855	601.912
IGSF9	rs2840582	1	159947147	G	A	0.187043	0.00821387	8.77e-115	34557	1	0.6636	0.0156198	539.389	0.3364	518.546
IFNGR1	rs9376267	6	137209894	T	C	-0.202449	0.00862165	6.31e-122	34557	6	0.2566	0.0156365	539.976	0.2566	551.379
INSL5	rs11809759	1	66804222	G	A	0.180242	0.0074269	4.19e-130	34557	1	0.409	0.0157055	542.397	0.409	588.975
EHD3	rs592039	2	31258101	A	G	-0.192828	0.00851	1.14e-113	34557	2	0.6933	0.0158127	546.156	0.3067	513.43
ANGPT1	rs6993770	8	105569300	T	A	-0.194703	0.00826676	1.18e-122	34557	8	0.2975	0.0158456	547.312	0.2975	554.721
ARG1	rs2781668	6	131576138	T	C	-0.237197	0.0098563	5.74e-128	34557	6	0.1697	0.015855	547.641	0.1697	579.149
MMP7	rs7128808	11	102537474	C	G	0.179306	0.00752451	1.65e-125	34557	11	0.5521	0.0159008	549.249	0.4479	567.849
CRH	rs13257517	8	66488045	G	C	-0.248161	0.0103681	1.32e-126	34557	8	0.1534	0.0159956	552.577	0.1534	572.887
CD58	rs10801908	1	116547871	T	C	-0.257695	0.0112915	2.77e-115	34557	1	0.1401	0.0160003	552.742	0.1401	520.845
LMOD1	rs2819351	1	201916029	T	C	-0.192482	0.00717004	9.57e-159	34557	1	0.316	0.016016	553.293	0.316	720.671
PSMD9	rs80090724	12	121927934	C	T	-0.193661	0.00801896	7.4e-129	34557	12	0.3108	0.0160672	555.092	0.3108	583.241
MSR1	rs4831805	8	16201229	A	G	0.291733	0.0123175	5.22e-124	34557	8	0.8937	0.0161706	558.722	0.1063	560.952
SFRP4	rs75207237	7	37932788	A	T	0.295643	0.0111321	2.09e-155	34557	7	0.1033	0.0161925	559.49	0.1033	705.312
KLK6	rs268891	19	50968727	C	A	-0.19211	0.00787777	2.39e-131	34557	19	0.6738	0.0162235	560.58	0.3262	594.694
ADAMTSL4	rs12067556	1	150642059	A	G	0.188563	0.00781545	1.3e-128	34557	1	0.3558	0.0162993	563.243	0.3558	582.11
CREG1	rs7513428	1	167546035	C	T	-0.254494	0.00988308	3.18e-146	34557	1	0.8517	0.0163611	565.414	0.1483	663.087
FURIN	rs2071410	15	90877710	G	C	0.194343	0.00785385	3.52e-135	34557	15	0.3211	0.016467	569.134	0.3211	612.312
FBLN2	rs2731338	3	13517555	T	C	0.194652	0.00790502	7.01e-134	34557	3	0.68	0.0164895	569.924	0.32	606.334
F3	rs6666213	1	94808809	G	A	0.184699	0.00720739	7.76e-145	34557	1	0.409	0.0164919	570.009	0.409	656.709
CASP10	rs7576306	2	201209805	G	A	0.182126	0.00761953	2.88e-126	34557	2	0.4683	0.0165183	570.937	0.4683	571.331
CNPY4	rs7457787	7	100180246	C	A	-0.268154	0.0118679	4.86e-113	34557	7	0.1329	0.0165727	572.849	0.1329	510.529
MDM1	rs2870812	12	68325436	A	G	-0.201537	0.00847008	3.85e-125	34557	12	0.7127	0.0166334	574.984	0.2873	566.154
CHGA	rs729940	14	92932756	T	C	-0.245571	0.0101481	2.3e-129	34557	14	0.1656	0.0166655	576.112	0.1656	585.578
RETN	rs10401670	19	7677916	C	T	-0.185576	0.00757626	1.69e-132	34557	19	0.5869	0.0166991	577.293	0.4131	599.976
PLXDC1	rs4795332	17	39041365	A	T	-0.209753	0.00897067	6.5e-121	34557	17	0.7444	0.0167422	578.81	0.2556	546.722
CXCL12	rs11239028	10	44387717	T	C	0.195376	0.00810885	2.88e-128	34557	10	0.3272	0.0168063	581.062	0.3272	580.529
GSTM4	rs428434	1	109674419	G	C	-0.183562	0.00797087	2.38e-117	34557	1	0.5	0.0168475	582.511	0.5	530.34
AFP	rs12506899	4	73453566	G	T	-0.186045	0.0071311	4.83e-150	34557	4	0.4254	0.0169211	585.1	0.4254	680.649
NTRK3	rs28735437	15	87971624	C	G	0.27255	0.0106007	8.91e-146	34557	15	0.1319	0.0170113	588.272	0.1319	661.033
SFRP1	rs72643819	8	41309674	T	G	-0.188674	0.00748271	2.77e-140	34557	8	0.3957	0.0170244	588.735	0.3957	635.779
OPLAH	rs55646585	8	143925453	T	C	0.187225	0.00767182	1.54e-131	34557	8	0.4162	0.0170343	589.081	0.4162	595.567
TIE1	rs4660729	1	43302229	G	C	0.191275	0.00723486	5.02e-154	34557	1	0.6258	0.0171351	592.627	0.3742	698.966
PIK3AP1	rs41317268	10	96709357	G	A	-0.23009	0.00927299	6.5e-136	34557	10	0.2045	0.017225	595.792	0.2045	615.681
COL15A1	rs10819566	9	99001195	C	T	0.189483	0.00764437	1.23e-135	34557	9	0.4008	0.0172453	596.505	0.4008	614.408
TNFRSF11B	rs6469812	8	119115831	C	T	0.186665	0.00691015	1.04e-160	34557	8	0.544	0.017287	597.974	0.456	729.711
FBP1	rs499480	9	94590186	T	G	0.285964	0.0105414	4.64e-162	34557	9	0.8793	0.0173579	600.47	0.1207	735.912
CSF1	rs11577194	1	109957553	C	T	-0.186628	0.0074675	7.46e-138	34557	1	0.5266	0.0173657	600.745	0.4734	624.602
CTSF	rs1044522	11	66568361	A	G	0.216981	0.00842136	2.16e-146	34557	11	0.2464	0.0174846	604.93	0.2464	663.864
PFKFB2	rs1560	1	207077286	G	A	-0.188351	0.00742106	4.13e-142	34557	1	0.4407	0.0174885	605.07	0.4407	644.175
MCEE	rs6716795	2	71137493	C	T	-0.187561	0.00766859	4.1e-132	34557	2	0.5307	0.0175233	606.292	0.4693	598.211
TYMP	rs131805	22	50525724	C	T	0.224651	0.00917976	2.9e-132	34557	22	0.7751	0.0175952	608.826	0.2249	598.9
CXCL16	rs78086290	17	4738075	T	A	0.189447	0.00729798	1.45e-148	34557	17	0.5613	0.0176754	611.649	0.4387	673.861
CKAP4	rs2704895	12	106256210	A	G	0.223303	0.00870418	3.75e-145	34557	12	0.2311	0.017721	613.258	0.2311	658.163
NELL1	rs4923177	11	20936797	A	G	-0.240032	0.00939832	7.11e-144	34557	11	0.8098	0.0177483	614.219	0.1902	652.286
CSF3R	rs3917937	1	36477540	G	A	0.195587	0.00785459	7.26e-137	34557	1	0.6309	0.0178162	616.611	0.3691	620.059
MEP1A	rs2274656	6	46793758	A	G	-0.193969	0.00719204	3.33e-160	34557	6	0.3865	0.0178426	617.543	0.3865	727.379
ROBO1	rs3773244	3	78735620	A	G	0.236241	0.00927302	3.62e-143	34557	3	0.2004	0.0178859	619.068	0.2004	649.035
RARRES2	rs3735167	7	150342466	T	C	0.215985	0.00844675	3.27e-144	34557	7	0.2587	0.0178924	619.296	0.2587	653.835
NUB1	rs113920358	7	151341801	T	C	-0.265551	0.0115654	1.15e-116	34557	7	0.1503	0.0180115	623.496	0.1503	527.199
MAN1A2	rs10923344	1	117554006	A	G	0.193259	0.00735083	2.45e-152	34557	1	0.592	0.0180423	624.58	0.408	691.205
ESAM	rs11219769	11	124750251	T	G	0.213124	0.00838108	1.2e-142	34557	11	0.2751	0.018116	627.181	0.2751	646.643
CNTN1	rs11177604	12	40651583	A	C	0.19899	0.0070555	5.29e-175	34557	12	0.3548	0.0181289	627.633	0.3548	795.439
DNAJB6	rs12668458	7	157352780	C	T	0.190996	0.00775249	5.1e-134	34557	7	0.4611	0.0181293	627.649	0.4611	606.968
EFEMP1	rs3791679	2	55869757	G	A	0.226222	0.00822244	1.24e-166	34557	2	0.2311	0.0181874	629.695	0.2311	756.952
PRKG1	rs1937682	10	51919222	T	A	-0.217952	0.00887058	2.63e-133	34557	10	0.2587	0.0182197	630.837	0.2587	603.695
CEACAM5	rs7256221	19	41707956	A	T	-0.242483	0.00990351	2.16e-132	34557	19	0.1933	0.0183373	634.985	0.1933	599.493
WIF1	rs462010	12	64944365	A	G	-0.191821	0.00735096	4.19e-150	34557	12	0.4734	0.0183456	635.276	0.4734	680.933
FKBP5	rs2817032	6	35720842	C	T	0.208797	0.0083504	5.47e-138	34557	6	0.3027	0.0184039	637.334	0.3027	625.222
CELA3A	rs34262568	1	21986878	A	G	0.237276	0.00861166	4.09e-167	34557	1	0.2065	0.0184504	638.972	0.2065	759.161
SCGB3A2	rs17717320	5	147826351	G	C	-0.247572	0.00935473	2.46e-154	34557	5	0.1851	0.0184903	640.381	0.1851	700.391
ERBB4	rs6735267	2	212539139	T	C	0.21909	0.00830685	2.68e-153	34557	2	0.2618	0.0185532	642.601	0.2618	695.621
TRIM58	rs11204523	1	247857254	C	G	0.225562	0.00887247	1.42e-142	34557	1	0.7587	0.018629	645.276	0.2413	646.313
DDT	rs1006771	22	23971817	T	G	-0.20559	0.00766121	1.26e-158	34557	22	0.6718	0.0186386	645.614	0.3282	720.127
ICOSLG	rs150584792	21	44257477	A	C	-0.240253	0.00929261	2.18e-147	34557	21	0.2025	0.0186433	645.782	0.2025	668.44
CDH5	rs16956504	16	66398478	C	T	0.308351	0.0111324	7.27e-169	34557	16	0.1104	0.018676	646.936	0.1104	767.208
ISLR2	rs34868798	15	74177375	C	T	0.246346	0.00849267	5.39e-185	34557	15	0.1902	0.0186943	647.582	0.1902	841.4
EPHA1	rs75045569	7	143412115	G	T	0.254349	0.00908574	1.91e-172	34557	7	0.1779	0.018923	655.658	0.1779	783.681
PHACTR2	rs9484759	6	143537546	G	A	0.24819	0.0092983	5.83e-157	34557	6	0.1902	0.0189752	657.501	0.1902	712.462
CCN5	rs61060559	20	44694260	A	G	-0.199209	0.00698231	4.9e-179	34557	20	0.4059	0.0191393	663.298	0.4059	813.991
CD5L	rs2765501	1	157834858	A	G	0.199657	0.00759591	2.86e-152	34557	1	0.4018	0.0191626	664.122	0.4018	690.891
PROC	rs1799810	2	127418464	T	A	-0.198888	0.0071089	3.07e-172	34557	2	0.4141	0.0191945	665.246	0.4141	782.731
MAMDC2	rs62572585	9	69977388	A	C	0.224011	0.00826947	1.33e-161	34557	9	0.2607	0.0193433	670.506	0.2607	733.81
BTN1A1	rs12211201	6	26461233	G	A	0.300216	0.0123651	3.24e-130	34557	6	0.1227	0.019404	672.651	0.1227	589.485
IMPA1	rs2400589	8	81663548	T	C	-0.211583	0.00825771	8.57e-145	34557	8	0.318	0.0194179	673.145	0.318	656.511
C2	rs9268149	6	32295322	C	T	0.268731	0.00987623	4.96e-163	34557	6	0.8395	0.0194608	674.661	0.1605	740.377
LEPR	rs10399687	1	65608299	T	C	-0.276043	0.00983018	1.66e-173	34557	1	0.1503	0.0194629	674.735	0.1503	788.552
QPCT	rs12467820	2	37345663	T	G	-0.198392	0.00747768	4.23e-155	34557	2	0.5419	0.0195415	677.514	0.4581	703.906
B4GALT1	rs7019909	9	33113324	T	C	0.331588	0.0120316	3.38e-167	34557	9	0.09918	0.0196467	681.234	0.09918	759.54
SPINT1	rs62020568	15	40902226	A	G	-0.310191	0.0117612	2.72e-153	34557	15	0.1155	0.0196593	681.68	0.1155	695.593
CCL27	rs2070074	9	34649445	G	A	-0.327598	0.0121713	1.44e-159	34557	9	0.1022	0.0196944	682.922	0.1022	724.45
ENTR1	rs3812577	9	136405185	T	C	-0.317931	0.0109918	5.89e-184	34557	9	0.1094	0.0196968	683.006	0.1094	836.62
SERPINA5	rs1130267	14	94596770	A	G	0.200756	0.0076139	3.27e-153	34557	14	0.5706	0.0197497	684.878	0.4294	695.221
FABP2	rs17009129	4	119359462	T	C	-0.212769	0.00799018	3.15e-156	34557	4	0.3231	0.019802	686.727	0.3231	709.094
MPI	rs4886632	15	74881584	T	G	0.199669	0.00760316	5.31e-152	34557	15	0.5092	0.0199271	691.155	0.4908	689.657
CDNF	rs11814337	10	14862655	G	A	0.31791	0.0119543	8.01e-156	34557	10	0.1115	0.0200249	694.617	0.1115	707.229
CD28	rs13406632	2	203784615	C	G	-0.260668	0.0100966	5.64e-147	34557	2	0.182	0.0202316	701.934	0.182	666.538
CASP8	rs34841024	2	201286417	G	T	0.310055	0.0107477	5.29e-183	34557	2	0.1196	0.020245	702.41	0.1196	832.236
RNASE1	rs17254387	14	20812519	A	G	0.21707	0.00796099	1.05e-163	34557	14	0.6851	0.0203309	705.45	0.3149	743.473
GSTP1	rs762803	11	67584785	A	C	0.205266	0.00781302	3.98e-152	34557	11	0.41	0.0203845	707.349	0.41	690.234
SDCCAG8	rs953492	1	243307890	G	A	0.202525	0.00739905	5.95e-165	34557	1	0.5368	0.0203971	707.795	0.4632	749.213
DKK4	rs10958714	8	42324457	T	G	0.301977	0.0114554	3.83e-153	34557	8	0.8712	0.020465	710.201	0.1288	694.908
CD7	rs58962763	17	82311608	G	A	-0.242848	0.00863843	6.89e-174	34557	17	0.2249	0.0205611	713.606	0.2249	790.314
TACC3	rs4865465	4	1743759	A	G	-0.204165	0.00755534	8.02e-161	34557	4	0.5573	0.020568	713.849	0.4427	730.221
TNFSF14	rs413141	19	6675978	G	A	-0.277006	0.0111069	2.74e-137	34557	19	0.8395	0.0206778	717.741	0.1605	622.003
ADA2	rs737963	22	17228881	C	T	0.206755	0.00757212	3.72e-164	34557	22	0.5869	0.0207282	719.528	0.4131	745.551
CPQ	rs7837462	8	96827804	G	A	0.208559	0.00752069	2.92e-169	34557	8	0.6074	0.020745	720.123	0.3926	769.029
PTS	rs12796145	11	112205864	C	G	-0.235581	0.00890685	3.71e-154	34557	11	0.2495	0.0207841	721.511	0.2495	699.572
MASP1	rs698090	3	187246512	T	C	0.213134	0.00765103	8.88e-171	34557	3	0.6431	0.0208526	723.939	0.3569	776.007
PEAR1	rs4661012	1	156915699	G	T	-0.213205	0.00777569	1.61e-165	34557	1	0.3599	0.0209438	727.171	0.3599	751.825
VSIG10L	rs1035454	19	51342302	C	T	0.207781	0.00784056	9.49e-155	34557	19	0.5818	0.0210087	729.474	0.4182	702.292
PALM2AKAP2	rs1023005	9	109728015	T	C	0.2344	0.00865802	2.04e-161	34557	9	0.2577	0.0210203	729.886	0.2577	732.956
CBLIF	rs34499924	11	61202856	G	A	-0.218292	0.00747424	1.63e-187	34557	11	0.3292	0.0210455	730.778	0.3292	852.985
LPL	rs2165557	8	19977539	T	A	0.26295	0.00862806	5.4e-204	34557	8	0.1881	0.0211187	733.377	0.1881	928.795
PSAP	rs57681041	10	71884204	T	C	-0.248735	0.00879671	6.84e-176	34557	10	0.2188	0.0211501	734.491	0.2188	799.527
PRELP	rs2242204	1	203488833	C	T	-0.286553	0.0107349	5.59e-157	34557	1	0.1524	0.0212137	736.745	0.1524	712.548
TGFB1	rs73045269	19	41319286	T	C	0.287976	0.00986667	2.86e-187	34557	19	0.1534	0.02154	748.329	0.1534	851.866
ITGA6	rs6714597	2	172473758	C	T	0.230878	0.00815226	1.92e-176	34557	2	0.2812	0.0215486	748.633	0.2812	802.064
DEFA1	rs2702852	8	6955979	G	T	-0.209349	0.00761549	2.32e-166	34557	8	0.4448	0.0216464	752.107	0.4448	755.694
DEFA1B	rs2702852	8	6955979	G	T	-0.209349	0.00761549	2.32e-166	34557	8	0.4448	0.0216464	752.107	0.4448	755.694
NAGK	rs11680831	2	71065392	C	T	-0.222962	0.00793539	1.06e-173	34557	2	0.3221	0.0217094	754.344	0.3221	789.451
AHNAK2	rs9805957	14	104970720	C	A	0.215521	0.00790973	1.78e-163	34557	14	0.6268	0.021731	755.111	0.3732	742.431
DHRS4L2	rs3742492	14	23960089	G	C	-0.257257	0.00962907	3.01e-157	34557	14	0.2076	0.0217739	756.635	0.2076	713.782
CX3CL1	rs683544	16	57374866	T	C	-0.212176	0.00762524	2.13e-170	34557	16	0.5787	0.0219517	762.951	0.4213	774.258
PPP1R14A	rs71354995	19	38301201	G	A	-0.226294	0.00862981	1.48e-151	34557	19	0.3119	0.0219808	763.985	0.3119	687.612
HS6ST1	rs6761320	2	128292780	T	C	-0.209891	0.0075067	4.92e-172	34557	2	0.4826	0.0220004	764.684	0.4826	781.789
CSF2	rs25882	5	132075767	C	T	0.243807	0.00938272	7.38e-149	34557	5	0.2454	0.0220147	765.193	0.2454	675.204
SMAD3	rs34189958	15	67064143	A	C	0.245182	0.00885131	6.97e-169	34557	15	0.2423	0.0220728	767.257	0.2423	767.294
CLEC3B	rs13065490	3	45015616	T	A	0.237963	0.00838984	5.75e-177	34557	3	0.2658	0.0221013	768.27	0.2658	804.473
SH3BP1	rs12710562	22	37633716	G	A	0.267861	0.00990296	3.97e-161	34557	22	0.1912	0.0221911	771.46	0.1912	731.626
ASPSCR1	rs8074498	17	81996668	A	T	-0.213285	0.00756964	1.14e-174	34557	17	0.5746	0.0222389	773.162	0.4254	793.908
SIGLEC7	rs12983058	19	51139527	T	G	0.233578	0.00779283	2.18e-197	34557	19	0.2863	0.0222962	775.199	0.2863	898.408
IL1RN	rs55709272	2	113109711	C	T	-0.213196	0.0075923	1.69e-173	34557	2	0.4387	0.0223847	778.345	0.4387	788.518
FKBP1B	rs872169	2	24036318	G	C	-0.254938	0.00934126	5.34e-164	34557	2	0.2229	0.0225157	783.007	0.2229	744.832
APBB1IP	rs2992335	10	26439005	G	C	-0.217354	0.00761735	4.43e-179	34557	10	0.6074	0.0225315	783.569	0.3926	814.193
MUC13	rs1127233	3	124908177	G	T	0.244474	0.00859975	9.11e-178	34557	3	0.2526	0.0225674	784.846	0.2526	808.153
SPON2	rs28855974	4	1121121	G	A	0.315157	0.0115812	4.58e-163	34557	4	0.1319	0.0227457	791.189	0.1319	740.537
WARS1	rs2273804	14	100376300	G	C	-0.257646	0.00855095	1.92e-199	34557	14	0.2209	0.0228489	794.865	0.2209	907.858
SERPINA6	rs2749527	14	94360731	T	C	-0.213858	0.00680137	5.17e-217	34557	14	0.5061	0.0228642	795.41	0.4939	988.686
S100A12	rs3014874	1	153365467	A	G	-0.236592	0.00836291	4.51e-176	34557	1	0.2883	0.0229706	799.196	0.2883	800.36
PCDH9	rs73196184	13	67234051	A	G	0.340734	0.0117258	1.2e-185	34557	13	0.1115	0.0230035	800.368	0.1115	844.396
NCR1	rs8111853	19	54908874	G	T	-0.276708	0.00978443	6.01e-176	34557	19	0.1851	0.0230985	803.754	0.1851	799.783
GFRA1	rs11197603	10	116242259	C	T	-0.303471	0.0101237	2e-197	34557	10	0.1472	0.0231217	804.578	0.1472	898.578
CFI	rs10033900	4	109737911	C	T	0.216076	0.00737671	1.32e-188	34557	4	0.5389	0.0232031	807.48	0.4611	858.001
SCARB2	rs28563976	4	76176220	C	A	-0.31455	0.00997192	2.2e-218	34557	4	0.136	0.0232521	809.225	0.136	994.997
GDNF	rs3812047	5	37835296	T	C	-0.298689	0.0108815	7.09e-166	34557	5	0.1544	0.023296	810.788	0.1544	753.461
C10orf99	rs4399275	10	84159182	G	T	0.220987	0.00757052	2.56e-187	34557	10	0.3957	0.0233551	812.896	0.3957	852.083
SETMAR	rs35083095	3	4362134	C	T	-0.216344	0.00726973	1.3e-194	34557	3	0.5143	0.0233832	813.897	0.4857	885.632
DXO	rs474534	6	31970330	G	A	-0.299911	0.0116261	9.73e-147	34557	6	0.1544	0.023487	817.596	0.1544	665.452
NAP1L4	rs4758501	11	2969463	T	G	0.262315	0.00869349	5.24e-200	34557	11	0.7802	0.0235999	821.621	0.2198	910.454
COL5A1	rs12002679	9	134641788	G	C	0.236004	0.0085354	2.79e-168	34557	9	0.3088	0.0237766	827.923	0.3088	764.524
DSG2	rs2848680	18	31513354	G	A	-0.218118	0.00725299	1.1e-198	34557	18	0.5	0.0237877	828.32	0.5	904.376
SAMD9L	rs4727286	7	93178064	T	C	-0.352951	0.0120372	5.49e-189	34557	7	0.1074	0.0238847	831.78	0.1074	859.761
GLB1	rs7637133	3	33097271	A	C	0.228402	0.00739119	1.13e-209	34557	3	0.6442	0.0239142	832.833	0.3558	954.929
THY1	rs535831	11	119475487	C	T	0.233604	0.0080556	6.78e-185	34557	11	0.3272	0.0240265	836.838	0.3272	840.94
KYNU	rs351685	2	142962773	C	A	0.344234	0.0118432	9.67e-186	34557	2	0.1145	0.0240288	836.92	0.1145	844.83
PNLIPRP1	rs12412929	10	116602311	G	A	-0.232224	0.00772759	2.1e-198	34557	10	0.3354	0.0240418	837.386	0.3354	903.08
NINJ1	rs7033638	9	93121503	C	T	-0.280892	0.0095804	5.86e-189	34557	9	0.1881	0.0240991	839.429	0.1881	859.63
MUC2	rs12416873	11	1083581	A	G	-0.264666	0.00768919	1.24e-259	34557	11	0.2209	0.024111	839.855	0.2209	1184.77
PXDNL	rs7833909	8	51453740	G	A	-0.345409	0.0115582	3.15e-196	34557	8	0.1145	0.0241931	842.785	0.1145	893.073
TNC	rs7021057	9	115135714	C	T	-0.243987	0.00783089	4.08e-213	34557	9	0.2873	0.0243784	849.403	0.2873	970.758
SLITRK6	rs79181929	13	85347251	A	C	-0.258419	0.00913633	5.32e-176	34557	13	0.2413	0.0244515	852.014	0.2413	800.028
LILRB4	rs731170	19	54664811	G	A	-0.24011	0.0071854	7.93e-245	34557	19	0.6943	0.0244733	852.793	0.3057	1116.65
TIMD4	rs4704826	5	156965071	A	C	-0.23192	0.00748079	5.05e-211	34557	5	0.6462	0.0245941	857.108	0.3538	961.129
EDN1	rs5370	6	12296022	T	G	0.271847	0.00905546	5.34e-198	34557	6	0.2127	0.0247507	862.702	0.2127	901.214
SDC4	rs2251577	20	45345931	C	G	-0.222927	0.00742947	8.25e-198	34557	20	0.5041	0.0248466	866.129	0.4959	900.346
FAM20A	rs2952271	17	68533638	A	G	-0.238835	0.00764245	2.16e-214	34557	17	0.6789	0.0248698	866.96	0.3211	976.632
UBE2L6	rs28362950	11	57604445	A	G	0.253906	0.00842821	2.23e-199	34557	11	0.2618	0.0249184	868.697	0.2618	907.56
LGALS7	rs6508818	19	38786514	G	A	0.22526	0.00721438	5.07e-214	34557	19	0.5573	0.0250378	872.968	0.4427	974.923
LGALS7B	rs6508818	19	38786514	G	A	0.22526	0.00721438	5.07e-214	34557	19	0.5573	0.0250378	872.968	0.4427	974.923
ODAM	rs61747755	4	70196591	A	C	0.326429	0.0109523	3.4e-195	34557	4	0.136	0.0250415	873.099	0.136	888.315
CD59	rs704701	11	33722133	G	T	-0.245528	0.00760095	6.5e-229	34557	11	0.2945	0.0250504	873.417	0.2945	1043.44
DPP4	rs13015258	2	162074215	G	T	-0.228501	0.00750186	9.04e-204	34557	2	0.5961	0.025142	876.693	0.4039	927.766
LAMP3	rs11921884	3	183110457	T	G	0.232694	0.0075188	2.68e-210	34557	3	0.6329	0.0251605	877.357	0.3671	957.797
CXCL10	rs35170645	4	76043803	G	A	-0.224373	0.00748791	2.83e-197	34557	4	0.4928	0.0251664	877.567	0.4928	897.883
CEP112	rs7210222	17	65979926	T	C	0.225194	0.00780929	7.44e-183	34557	17	0.5276	0.0252789	881.592	0.4724	831.554
CTSV	rs12686511	9	97146762	T	C	0.256728	0.00879989	4.15e-187	34557	9	0.2587	0.0252794	881.609	0.2587	851.122
CHCHD6	rs9863101	3	126689461	C	T	-0.305642	0.00990836	6.17e-209	34557	3	0.1616	0.0253133	882.822	0.1616	951.53
DDC	rs7804365	7	50569451	C	A	0.225707	0.00758198	9.88e-195	34557	7	0.4663	0.0253561	884.354	0.4663	886.186
BCAN	rs2365715	1	156645322	G	A	-0.231316	0.00783623	1.65e-191	34557	1	0.3865	0.025375	885.029	0.3865	871.359
APOH	rs8064837	17	66246585	C	G	0.22535	0.00763188	1.28e-191	34557	17	0.4918	0.0253845	885.369	0.4918	871.871
CDHR1	rs7916271	10	84194464	T	C	0.22561	0.0077243	1.54e-187	34557	10	0.5245	0.0253888	885.525	0.4755	853.097
FABP1	rs2241883	2	88124547	C	T	-0.236988	0.00795681	6.24e-195	34557	2	0.3487	0.0255103	889.873	0.3487	887.104
KIR2DL3	rs4806575	19	54828000	T	A	0.269323	0.00884585	1.34e-203	34557	19	0.228	0.0255346	890.742	0.228	926.974
PYY	rs2341378	17	43963439	T	C	0.244558	0.00811056	9.79e-200	34557	17	0.6881	0.0256721	895.664	0.3119	909.206
IFNLR1	rs12046369	1	24199645	T	G	-0.381294	0.0121372	1.25e-216	34557	1	0.09816	0.0257403	898.108	0.09816	986.922
CNTN3	rs549560	3	74349218	G	A	-0.24389	0.00773909	5.58e-218	34557	3	0.318	0.0258006	900.267	0.318	993.135
RGMA	rs3752102	15	93072785	A	C	-0.227453	0.00726355	2.98e-215	34557	15	0.4908	0.0258587	902.347	0.4908	980.586
SFTPA1	rs1965708	10	79557289	T	G	-0.283821	0.00988595	2.9e-181	34557	10	0.2014	0.0259124	904.272	0.2014	824.237
IGDCC4	rs1550027	15	65396576	C	A	0.296846	0.00944369	7.11e-217	34557	15	0.18	0.0260123	907.851	0.18	988.05
PLA2G15	rs7672	16	68260897	G	C	-0.245434	0.00821169	2.79e-196	34557	16	0.683	0.0260843	910.432	0.317	893.314
CCN3	rs2279112	8	119416784	A	G	-0.273837	0.00805297	1.91e-253	34557	8	0.226	0.0262339	915.796	0.226	1156.3
DPP6	rs3734960	7	154892443	C	T	0.260543	0.00813913	7.63e-225	34557	7	0.2628	0.0263027	918.259	0.2628	1024.71
TEX101	rs35033974	19	43416460	T	G	-0.332256	0.00807996	0	34557	19	0.1391	0.0264396	923.171	0.1391	1690.94
GRN	rs5848	17	44352876	T	C	-0.250314	0.00773573	1.07e-229	34557	17	0.3047	0.0265488	927.087	0.3047	1047.05
GNPDA2	rs1133648	4	44703578	A	G	0.235666	0.00787164	6.19e-197	34557	4	0.6002	0.026654	930.861	0.3998	896.321
PECR	rs9288512	2	216024465	T	C	-0.341197	0.0111066	3.06e-207	34557	2	0.1319	0.0266597	931.064	0.1319	943.731
TRIM40	rs3815079	6	30146588	T	A	-0.275343	0.00906272	9.52e-203	34557	6	0.229	0.0267712	935.066	0.229	923.062
DCC	rs9807459	18	51955366	A	G	0.246506	0.00825123	4.15e-196	34557	18	0.3282	0.0267956	935.942	0.3282	892.519
GALNT5	rs1446555	2	157252893	C	A	-0.35279	0.0121047	9.7e-187	34557	2	0.1237	0.0269827	942.658	0.1237	849.424
GP2	rs4430753	16	20320878	G	A	-0.232605	0.00681565	2.83e-255	34557	16	0.4847	0.0270272	944.257	0.4847	1164.73
DSG3	rs7234091	18	31439866	T	C	-0.307589	0.00907491	8.04e-252	34557	18	0.1728	0.0270474	944.982	0.1728	1148.83
TNFSF8	rs10081728	9	114933405	C	T	-0.236101	0.00754498	5.91e-215	34557	9	0.4192	0.027144	948.45	0.4192	979.218
TPSD1	rs35116045	16	1257403	T	C	0.236602	0.0078594	4.25e-199	34557	16	0.4131	0.0271448	948.478	0.4131	906.271
NFASC	rs2065160	1	204821849	G	A	0.383499	0.0125481	3.88e-205	34557	1	0.1033	0.0272462	952.122	0.1033	934.055
IL15RA	rs3136630	10	5955857	T	C	-0.259008	0.0082948	4.83e-214	34557	10	0.2843	0.0273001	954.058	0.2843	975.022
PLG	rs12211977	6	160831738	A	G	-0.385874	0.0121236	2.63e-222	34557	6	0.1022	0.0273245	954.933	0.1022	1013.04
ST3GAL1	rs9643300	8	133490905	T	C	-0.237049	0.00740413	6.58e-225	34557	8	0.5798	0.0273804	956.945	0.4202	1025.01
CD22	rs10411704	19	35309759	T	G	-0.294694	0.00868705	3.01e-252	34557	19	0.8037	0.0274023	957.73	0.1963	1150.79
NUDT2	rs7848667	9	34340951	G	A	0.332279	0.0103869	1.49e-224	34557	9	0.1452	0.0274073	957.912	0.1452	1023.37
CD27	rs25680	12	6445462	A	G	0.293625	0.00864012	3.85e-253	34557	12	0.1994	0.0275269	962.207	0.1994	1154.91
GBP1	rs7543328	1	89067537	G	A	0.373165	0.0128259	4.2e-186	34557	1	0.8885	0.0275908	964.505	0.1115	846.498
DSC2	rs4799305	18	31109181	A	G	-0.341678	0.0115251	3.77e-193	34557	18	0.863	0.0276055	965.033	0.137	878.91
TNFRSF19	rs61947047	13	23579770	T	C	0.259204	0.00772853	1.32e-246	34557	13	0.2894	0.0276336	966.043	0.2894	1124.84
CTBS	rs312395	1	84509277	C	T	-0.279961	0.0083459	1.07e-246	34557	1	0.229	0.0276767	967.595	0.229	1125.25
PDCD1	rs75960776	2	241862555	C	T	-0.304955	0.0101508	2.74e-198	34557	2	0.183	0.0278083	972.327	0.183	902.549
GPNMB	rs7797870	7	23071112	G	C	-0.247129	0.00793434	5.61e-213	34557	7	0.3548	0.0279612	977.825	0.3548	970.121
PRND	rs36029876	20	4743342	A	C	-0.38066	0.0121995	9.73e-214	34557	20	0.1084	0.0280094	979.56	0.1084	973.622
ART3	rs4859610	4	76079288	G	A	-0.283109	0.00822487	1.22e-259	34557	4	0.774	0.0280406	980.682	0.226	1184.81
CPE	rs1550270	4	165340648	C	T	0.255847	0.00825542	7.04e-211	34557	4	0.3129	0.028146	984.475	0.3129	960.467
PRSS22	rs8046218	16	2858702	T	C	0.259704	0.00819135	1.34e-220	34557	16	0.2986	0.0282516	988.277	0.2986	1005.19
CDCP1	rs2276862	3	45146293	G	C	-0.302893	0.00869495	7.06e-266	34557	3	0.1902	0.0282616	988.637	0.1902	1213.51
SPRR3	rs61811427	1	152995943	T	C	0.239748	0.00704024	3.55e-254	34557	1	0.5389	0.0285656	999.584	0.4611	1159.67
THBS4	rs2438632	5	80096370	T	G	0.244253	0.00759017	3.34e-227	34557	5	0.408	0.0288198	1008.74	0.408	1035.56
CA13	rs9329908	8	85286992	C	A	0.254646	0.00782514	2.71e-232	34557	8	0.6646	0.0289086	1011.94	0.3354	1058.98
ADGRD1	rs6486626	12	131089538	T	C	0.285834	0.00818616	4.14e-267	34557	12	0.7699	0.0289473	1013.34	0.2301	1219.18
AOC1	rs11981217	7	150859064	A	G	0.377098	0.0119529	1.87e-218	34557	7	0.1155	0.0290548	1017.22	0.1155	995.318
SUGP1	rs17751061	19	19302283	T	C	0.325118	0.0102213	5.03e-222	34557	19	0.1646	0.0290694	1017.74	0.1646	1011.74
CA4	rs345172	17	60137623	C	T	-0.401739	0.0146274	4.62e-166	34557	17	0.1002	0.0291026	1018.94	0.1002	754.317
TEK	rs541615	9	27179532	G	A	-0.263142	0.00820866	1.77e-225	34557	9	0.6994	0.0291155	1019.41	0.3006	1027.63
ITIH4	rs2710331	3	52803839	C	T	0.247734	0.00764338	1.89e-230	34557	3	0.3937	0.0292991	1026.03	0.3937	1050.51
C1QTNF1	rs116539064	17	79022318	T	C	0.398118	0.0128129	5.82e-212	34557	17	0.1033	0.029363	1028.33	0.1033	965.448
ASPN	rs2295941	9	92274705	G	A	-0.257487	0.00781739	6.34e-238	34557	9	0.3374	0.029644	1038.47	0.3374	1084.89
C1QL2	rs34475538	2	119160689	A	G	-0.278571	0.00901313	9.55e-210	34557	2	0.2587	0.0297641	1042.81	0.2587	955.258
REG1B	rs11126696	2	79096762	G	A	0.251008	0.00755	2.32e-242	34557	2	0.6166	0.0297893	1043.72	0.3834	1105.3
ORM1	rs2787337	9	114321948	T	C	-0.263785	0.00806804	1.84e-234	34557	9	0.3119	0.0298674	1046.54	0.3119	1068.97
WFIKKN1	rs55798945	16	619708	G	T	0.277795	0.00807564	2.6e-259	34557	16	0.2638	0.0299743	1050.4	0.2638	1183.3
POSTN	rs4561320	13	37546263	A	C	0.255609	0.00774338	5.84e-239	34557	13	0.3569	0.0299921	1051.05	0.3569	1089.66
GGT1	rs28509371	22	24601879	C	T	0.254153	0.00732924	1.78e-263	34557	22	0.3671	0.0300151	1051.88	0.3671	1202.47
PDIA5	rs3804749	3	123114156	T	C	-0.24929	0.00790901	4.66e-218	34557	3	0.5879	0.0301124	1055.39	0.4121	993.494
RTN4R	rs663353	22	20187189	A	G	-0.297977	0.00854711	2.72e-266	34557	22	0.7812	0.0303532	1064.1	0.2188	1215.42
GMPR	rs1042391	6	16290530	A	T	0.25207	0.00753618	2.75e-245	34557	6	0.4049	0.0306203	1073.76	0.4049	1118.77
NOTCH1	rs8176722	9	133257367	A	C	0.390271	0.0132667	3.3e-190	34557	9	0.1145	0.0308856	1083.36	0.1145	865.38
ENPP6	rs35785684	4	184204074	C	G	-0.248792	0.00730517	3.2e-254	34557	4	0.4847	0.0309197	1084.59	0.4847	1159.88
THOP1	rs2741990	19	2796646	T	C	0.268047	0.00798555	5.17e-247	34557	19	0.3149	0.0310012	1087.54	0.3149	1126.71
KDR	rs1870377	4	55106807	A	T	-0.294663	0.00846102	9.85e-266	34557	4	0.2331	0.0310429	1089.05	0.2331	1212.85
BTN2A1	rs9348721	6	26485345	G	A	0.400417	0.010832	4.01e-299	34557	6	0.1094	0.0312432	1096.3	0.1094	1366.49
IL32	rs45499297	16	3065271	C	T	-0.394571	0.0125813	6.74e-216	34557	16	0.1135	0.0313296	1099.43	0.1135	983.556
BCAT1	rs11047639	12	24798554	T	G	0.28232	0.00819217	2.96e-260	34557	12	0.2689	0.0313387	1099.76	0.2689	1187.64
NADK	rs17162854	1	1762287	G	A	0.250463	0.00734363	5.98e-255	34557	1	0.5102	0.0313528	1100.27	0.4898	1163.23
ADGRE2	rs7251607	19	14396179	C	A	0.287087	0.00842229	1.17e-254	34557	19	0.7444	0.0313635	1100.66	0.2556	1161.89
MARCO	rs35288880	2	118970896	T	C	-0.340352	0.00997418	3.33e-255	34557	2	0.1616	0.0313891	1101.59	0.1616	1164.4
TNFRSF10C	rs6557616	8	23103191	C	G	0.296985	0.00737355	0	34557	8	0.7669	0.0315341	1106.84	0.2331	1622.24
ACY3	rs3758938	11	67634891	G	T	0.274456	0.00816017	5.41e-248	34557	11	0.3027	0.0317986	1116.43	0.3027	1131.22
ATRAID	rs1275530	2	27209679	G	A	-0.278873	0.00811349	6.72e-259	34557	2	0.7127	0.0318482	1118.23	0.2873	1181.4
ENPP2	rs13267597	8	119641985	G	T	-0.262099	0.00651984	0	34557	8	0.3691	0.0319938	1123.51	0.3691	1616.06
LPO	rs7219860	17	58243910	A	G	-0.307111	0.00902688	1.06e-253	34557	17	0.2168	0.0320297	1124.81	0.2168	1157.49
FAS	rs10887882	10	89023165	A	T	-0.256654	0.00710505	9.97e-286	34557	10	0.5828	0.0320324	1124.91	0.4172	1304.85
PADI4	rs2240336	1	17347907	T	C	-0.256961	0.00762755	8.51e-249	34557	1	0.4162	0.0320871	1126.9	0.4162	1134.92
CD8A	rs3020726	2	86789383	G	A	0.362018	0.0099016	1.17e-292	34557	2	0.1431	0.0321411	1128.85	0.1431	1336.75
CES1	rs143122105	16	55831292	G	A	-0.35729	0.0108599	2.2e-237	34557	16	0.1493	0.0324271	1139.24	0.1493	1082.41
GRHPR	rs4878690	9	37422659	T	C	0.26902	0.00798506	7.99e-249	34557	9	0.3415	0.0325496	1143.68	0.3415	1135.04
MYOC	rs235879	1	171646796	C	T	0.259844	0.00733034	3.14e-275	34557	1	0.593	0.0325915	1145.21	0.407	1256.54
CYB5R2	rs61683338	11	7665627	G	C	-0.38536	0.0119064	8.32e-230	34557	11	0.1258	0.0326629	1147.8	0.1258	1047.54
BPIFB2	rs2377736	20	32994638	C	T	0.265266	0.00751973	1.37e-272	34557	20	0.3732	0.0329203	1157.15	0.3732	1244.4
ATXN3	rs55656743	14	92073710	G	A	-0.306859	0.00849727	1.44e-285	34557	14	0.226	0.0329425	1157.96	0.226	1304.12
REG3G	rs2861742	2	79080691	G	A	-0.287482	0.00870541	3.75e-239	34557	2	0.7249	0.0329625	1158.69	0.2751	1090.54
NPPB	rs198379	1	11855410	C	T	0.261223	0.00712439	2.54e-294	34557	1	0.408	0.0329636	1158.73	0.408	1344.4
MERTK	rs10188642	2	111983522	A	G	-0.265631	0.00739273	9.89e-283	34557	2	0.6268	0.033011	1160.45	0.3732	1291.06
DBI	rs72833212	2	119378891	G	T	-0.326142	0.00941493	6.12e-263	34557	2	0.1922	0.0330294	1161.12	0.1922	1199.99
IL22RA1	rs7355101	1	24124595	T	A	-0.317523	0.00960501	1.19e-239	34557	1	0.2065	0.0330406	1161.53	0.2065	1092.84
GIPC2	rs7537908	1	78053255	G	A	-0.31388	0.00896857	2.43e-268	34557	1	0.2147	0.0332219	1168.12	0.2147	1224.84
TFF1	rs3761376	21	42366929	A	G	-0.304245	0.00850111	1.65e-280	34557	21	0.2352	0.0333014	1171.01	0.2352	1280.84
ENG	rs11794565	9	127838998	T	C	0.259315	0.00767873	5.34e-250	34557	9	0.4519	0.033311	1171.36	0.4519	1140.45
IDO1	rs7010461	8	39923925	T	C	0.276412	0.00802683	7.29e-260	34557	8	0.3221	0.0333657	1173.35	0.3221	1185.84
CD302	rs2556106	2	159798013	T	G	-0.419387	0.0107109	0	34557	2	0.8937	0.0334183	1175.27	0.1063	1533.13
DNM1	rs3003599	9	128216902	G	A	0.321361	0.00947188	2.58e-252	34557	9	0.7955	0.0336008	1181.91	0.2045	1151.1
DDX58	rs1133071	9	32455676	G	A	0.28884	0.00832598	1.06e-263	34557	9	0.2822	0.0337991	1189.12	0.2822	1203.49
APOL1	rs136168	22	36264796	A	G	-0.317775	0.00879463	6.92e-286	34557	22	0.7873	0.0338203	1189.9	0.2127	1305.58
DPP10	rs17355498	2	115180348	T	G	-0.261049	0.00746081	3.27e-268	34557	2	0.5256	0.033984	1195.86	0.4744	1224.26
PI3	rs35770435	20	45160163	T	C	0.352805	0.00930324	0	34557	20	0.1636	0.0340641	1198.78	0.1636	1438.14
CA12	rs12916532	15	63381972	C	T	-0.294043	0.00840932	7.32e-268	34557	15	0.271	0.0341624	1202.36	0.271	1222.64
CNTN4	rs163352	3	3056357	C	G	-0.31554	0.00950592	1.31e-241	34557	3	0.7791	0.0342711	1206.32	0.2209	1101.85
ECI2	rs660560	6	4125707	G	A	-0.278466	0.00826241	5.27e-249	34557	6	0.3313	0.0343579	1209.48	0.3313	1135.88
PDGFRA	rs35597368	4	54273604	C	T	-0.424873	0.0117455	1.6e-286	34557	4	0.1074	0.0346106	1218.7	0.1074	1308.5
ARHGEF10	rs13281104	8	1863757	G	A	0.316776	0.00868295	2.1e-291	34557	8	0.2219	0.0346519	1220.21	0.2219	1330.98
NT5C	rs111885318	17	75111231	C	G	-0.402748	0.0116591	1.77e-261	34557	17	0.1217	0.0346761	1221.09	0.1217	1193.26
RBP7	rs1220399	1	9935196	A	G	0.306044	0.00885068	5.3e-262	34557	1	0.7546	0.0346888	1221.55	0.2454	1195.68
CD226	rs13381239	18	69859489	A	T	-0.263971	0.00764902	5.59e-261	34557	18	0.4703	0.0347174	1222.59	0.4703	1190.97
DUSP13	rs6480771	10	75101922	C	T	-0.265281	0.00763332	1.25e-264	34557	10	0.4448	0.0347581	1224.08	0.4448	1207.77
PGLYRP1	rs2072563	19	46023390	A	G	-0.296739	0.00792914	1.6e-306	34557	19	0.274	0.0350321	1234.08	0.274	1400.55
SELPLG	rs2287557	12	108591423	C	A	-0.445271	0.0142005	8.06e-216	34557	12	0.09816	0.0351029	1236.66	0.09816	983.199
LGALS1	rs4820294	22	37675036	A	G	-0.28271	0.00794113	1.37e-277	34557	22	0.3272	0.0351894	1239.82	0.3272	1267.41
ANGPTL3	rs11485618	1	62628536	G	A	-0.28991	0.00723402	0	34557	1	0.2986	0.0352056	1240.41	0.2986	1606.08
CLEC5A	rs6962383	7	141961650	C	A	0.285861	0.00791678	1.68e-285	34557	7	0.3149	0.0352587	1242.35	0.3149	1303.81
ITGBL1	rs1034270	13	101456046	T	C	-0.383042	0.0101105	0	34557	13	0.8599	0.0353516	1245.75	0.1401	1435.32
CTSD	rs56048500	11	1726342	A	G	-0.421801	0.0121232	3.12e-265	34557	11	0.1125	0.0355276	1252.18	0.1125	1210.54
DNER	rs34412673	2	229727643	T	A	-0.280264	0.00791054	6.07e-275	34557	2	0.3466	0.0355772	1253.99	0.3466	1255.23
AGXT	rs55649245	2	240854128	A	G	-0.287678	0.00802437	1.8e-281	34557	2	0.3129	0.0355852	1254.28	0.3129	1285.26
GPIHBP1	rs6420185	8	143220901	A	G	-0.271894	0.00782542	1.65e-264	34557	8	0.4059	0.035654	1256.79	0.4059	1207.21
CD2AP	rs1385742	6	47627419	T	A	-0.285552	0.00771142	3.8e-300	34557	6	0.6769	0.0356666	1257.26	0.3231	1371.2
GFRAL	rs72988065	6	55619783	G	A	0.369612	0.010241	3.09e-285	34557	6	0.1544	0.0356726	1257.48	0.1544	1302.59
NCAM1	rs11214489	11	113105212	T	C	-0.332747	0.0092402	5.67e-284	34557	11	0.2035	0.0358929	1265.53	0.2035	1296.78
ACVRL1	rs2641534	12	51924189	A	G	0.391032	0.0114255	1.05e-256	34557	12	0.136	0.0359341	1267.04	0.136	1171.32
CAMKK1	rs753513	17	3890178	T	C	-0.296959	0.00842648	4.68e-272	34557	17	0.2863	0.0360379	1270.84	0.2863	1241.94
LGALS8	rs1475133	1	236553386	A	G	0.306036	0.00851606	8.27e-283	34557	1	0.7382	0.0362008	1276.8	0.2618	1291.42
SERPINF1	rs62088172	17	1762959	T	C	-0.282879	0.00769371	6.09e-296	34557	17	0.3466	0.0362442	1278.38	0.3466	1351.85
CD36	rs6961069	7	80589645	T	C	0.273148	0.00765071	3.64e-279	34557	7	0.4192	0.0363307	1281.55	0.4192	1274.65
DRAXIN	rs55706902	1	11664651	C	T	-0.351661	0.00950508	1.27e-299	34557	1	0.1789	0.0363316	1281.58	0.1789	1368.79
TREML2	rs11759347	6	41199359	A	C	0.306811	0.00880806	7.71e-266	34557	6	0.2618	0.0363844	1283.52	0.2618	1213.34
SULT2A1	rs212100	19	47873738	C	T	0.377705	0.0100817	3.5e-307	34557	19	0.8497	0.0364385	1285.49	0.1503	1403.58
SHBG	rs858519	17	7628647	C	T	0.273734	0.00688879	0	34557	17	0.5695	0.0367413	1296.58	0.4305	1578.96
MMP10	rs486055	11	102779693	T	C	-0.396107	0.0102752	0	34557	11	0.136	0.0368729	1301.41	0.136	1486.09
TCL1A	rs1957935	14	95704808	C	G	-0.39018	0.0117594	2.07e-241	34557	14	0.1411	0.0369003	1302.41	0.1411	1100.93
CDH17	rs11786049	8	94191839	C	G	-0.273615	0.00674842	0	34557	8	0.4519	0.0370862	1309.22	0.4519	1643.9
SH3GLB2	rs62585602	9	129020685	A	G	-0.272618	0.00735121	4.94e-301	34557	9	0.4867	0.037134	1310.98	0.4867	1375.28
LIPF	rs416237	10	88711863	A	C	-0.309219	0.00833477	2.82e-301	34557	10	0.2638	0.0371392	1311.17	0.2638	1376.4
B4GAT1	rs10896113	11	66349640	T	C	-0.315543	0.00871286	3.44e-287	34557	11	0.2485	0.037188	1312.96	0.2485	1311.58
GRK5	rs10886430	10	119250744	G	A	-0.407393	0.0117772	3.37e-262	34557	10	0.1288	0.037247	1315.12	0.1288	1196.58
GDF15	rs1054221	19	18389048	C	T	0.391818	0.00893373	0	34557	19	0.1421	0.0374308	1321.86	0.1421	1923.55
ITGB6	rs6432601	2	160121432	G	A	0.288924	0.00777655	3.89e-302	34557	2	0.6585	0.0375443	1326.03	0.3415	1380.36
FBN2	rs10477688	5	128671132	T	C	0.448328	0.0127998	8.99e-269	34557	5	0.1043	0.0375551	1326.42	0.1043	1226.83
NPHS1	rs7247246	19	35951215	C	T	-0.430983	0.0107828	0	34557	19	0.1145	0.0376656	1330.48	0.1145	1597.56
WFDC1	rs400345	16	84294888	T	C	-0.356505	0.00994569	2.19e-281	34557	16	0.181	0.0376811	1331.05	0.181	1284.88
TNFSF13	rs3803800	17	7559652	G	A	-0.324686	0.00866746	4.08e-307	34557	17	0.7638	0.0380379	1344.15	0.2362	1403.28
GIPC3	rs34722692	19	3585521	A	G	-0.434387	0.0119215	1.09e-290	34557	19	0.1145	0.0382629	1352.42	0.1145	1327.68
CILP	rs2585035	15	65204137	G	T	-0.291579	0.0075404	0	34557	15	0.6544	0.0384556	1359.5	0.3456	1495.28
SMOC1	rs1958078	14	69888141	C	A	0.367091	0.00984948	5.01e-304	34557	14	0.8272	0.038524	1362.02	0.1728	1389.06
GGT5	rs5760275	22	24247481	G	C	0.32935	0.00937619	2.68e-270	34557	22	0.2311	0.0385492	1362.94	0.2311	1233.85
NRCAM	rs12056165	7	108339051	T	C	0.296607	0.00819606	9.08e-287	34557	7	0.3252	0.0386117	1365.24	0.3252	1309.64
CD14	rs5744441	5	140637262	A	G	-0.321281	0.00885394	2.62e-288	34557	5	0.2505	0.0387596	1370.68	0.2505	1316.73
CST3	rs911119	20	23632100	T	C	0.328497	0.00848367	0	34557	20	0.7648	0.038822	1372.98	0.2352	1499.32
RNF149	rs12621632	2	101280863	T	C	0.280815	0.00761526	1.15e-297	34557	2	0.4387	0.0388359	1373.49	0.4387	1359.79
ANGPTL4	rs2278236	19	8366697	A	G	0.279904	0.00751661	1.65e-303	34557	19	0.5409	0.038911	1376.25	0.4591	1386.67
AIF1L	rs7856365	9	131059539	A	G	-0.310504	0.00828445	1.93e-307	34557	9	0.7178	0.0390593	1381.71	0.2822	1404.78
SOD3	rs699473	4	24795181	T	C	-0.29113	0.00742818	0	34557	4	0.6309	0.0394738	1396.98	0.3691	1536.06
TNFRSF6B	rs6062497	20	63704906	T	C	-0.309343	0.00783856	0	34557	20	0.7076	0.0395982	1401.56	0.2924	1557.43
ADAMTS13	rs2073933	9	133440154	G	A	0.295975	0.0078502	0	34557	9	0.3476	0.0397314	1406.47	0.3476	1421.51
VSNL1	rs446947	2	17531429	T	A	0.313056	0.00753895	0	34557	2	0.2832	0.0397892	1408.6	0.2832	1724.34
ANGPTL1	rs12753251	1	178560763	A	G	-0.284166	0.00751466	0	34557	1	0.4632	0.0401564	1422.15	0.4632	1429.97
SCARF2	rs5763025	22	20432201	C	A	0.37376	0.00826355	0	34557	22	0.8252	0.040301	1427.48	0.1748	2045.75
PPCDC	rs8033125	15	75082629	C	G	0.475798	0.0126704	1.31e-30	345578	15	0.09918	0.0404518	14331.6	0.09918	1410.15
SCPEP1	rs4794677	17	56983994	T	C	-0.285282	0.00762223	1.39e-306	34557	17	0.4622	0.0404603	1433.36	0.4622	1400.83
TRIM5	rs11821656	11	5667914	C	G	-0.407554	0.01076	0	34557	11	0.1421	0.0404978	1434.74	0.1421	1434.65
STAB2	rs59772330	12	103669708	T	C	0.439244	0.0112001	0	34557	12	0.1196	0.0406306	1439.65	0.1196	1538.04
CTRC	rs16851653	1	15452618	A	G	-0.470663	0.0116817	0	34557	1	0.1022	0.0406519	1440.44	0.1022	1623.33
RNASE3	rs76185655	14	20886522	A	G	0.424263	0.0130127	3.63e-233	34557	14	0.1299	0.0406892	1441.81	0.1299	1063.01
PYDC1	rs4561481	16	31248232	A	G	0.305793	0.00714319	0	34557	16	0.6759	0.0409682	1452.12	0.3241	1832.61
WASF1	rs1980532	6	110399006	G	A	-0.287157	0.00760736	0	34557	6	0.4673	0.0410532	1455.27	0.4673	1424.86
IL16	rs4778889	15	81296654	C	T	-0.380871	0.00918492	0	34557	15	0.1708	0.0410897	1456.61	0.1708	1719.51
GALNT2	rs4846914	1	230159944	A	G	0.292801	0.00739692	0	34557	1	0.6002	0.0411447	1458.65	0.3998	1566.91
CNDP1	rs17817077	18	74542308	A	G	0.294253	0.00760046	0	34557	18	0.3906	0.0412199	1461.43	0.3906	1498.86
PIK3IP1	rs2413028	22	31145921	C	T	-0.368358	0.00948471	0	34557	22	0.1881	0.041444	1469.72	0.1881	1508.32
RIDA	rs2242197	8	98106394	C	A	-0.316247	0.00795324	0	34557	8	0.2935	0.0414766	1470.92	0.2935	1581.12
ASGR2	rs2304978	17	7108760	T	C	0.324944	0.00823868	0	34557	17	0.2689	0.0415159	1472.38	0.2689	1555.61
CHL1	rs13077895	3	51395	G	A	-0.307232	0.00794485	0	34557	3	0.3303	0.0417592	1481.38	0.3303	1495.41
CEACAM1	rs10416089	19	42498217	G	C	-0.482528	0.0134478	5.92e-282	34557	19	0.1002	0.0419845	1489.72	0.1002	1287.49
SSC4D	rs113595622	7	76410421	G	A	0.451741	0.012291	1.01e-295	34557	7	0.1166	0.0420402	1491.79	0.1166	1350.84
LTBP3	rs12270054	11	65555077	T	C	-0.332015	0.00826285	0	34557	11	0.2566	0.0420557	1492.36	0.2566	1614.57
GP6	rs892090	19	55027704	G	T	0.4129	0.0102273	0	34557	19	0.8558	0.0420782	1493.2	0.1442	1629.93
ADGRE1	rs59055395	19	6873511	C	T	0.443796	0.0117156	0	34557	19	0.1217	0.0421047	1494.18	0.1217	1434.95
FLT4	rs34221241	5	180630293	C	T	-0.442515	0.010485	0	34557	5	0.1227	0.0421579	1496.15	0.1227	1781.23
VASN	rs3810818	16	4382028	C	A	-0.348693	0.00902963	0	34557	16	0.7761	0.042256	1499.78	0.2239	1491.24
SPON1	rs10832164	11	14026933	T	C	-0.29149	0.00715004	0	34557	11	0.5051	0.0424788	1508.04	0.4949	1662
FCER2	rs2277989	19	7696926	G	A	-0.291996	0.00745586	0	34557	19	0.499	0.0426307	1513.67	0.499	1533.76
EPHB6	rs7789303	7	142854785	G	A	-0.31823	0.00860029	1.05e-299	34557	7	0.3016	0.0426626	1514.86	0.3016	1369.17
SCARA5	rs2726951	8	27948266	T	C	-0.33734	0.00793057	0	34557	8	0.2515	0.0428445	1521.61	0.2515	1809.37
ARSB	rs1065757	5	78885654	T	C	-0.294122	0.00760814	0	34557	5	0.4683	0.04308	1530.35	0.4683	1494.51
PON3	rs10953142	7	95354042	T	C	-0.301511	0.00738431	0	34557	7	0.6125	0.0431533	1533.07	0.3875	1667.2
HLA-E	rs2523594	6	31358852	T	C	-0.321037	0.00757128	0	34557	6	0.7004	0.0432542	1536.81	0.2996	1797.92
EPS8L2	rs11246276	11	706284	T	G	-0.393806	0.0101291	0	34557	11	0.1677	0.043292	1538.22	0.1677	1511.55
VSIR	rs10999992	10	71769141	C	T	0.440001	0.01067	0	34557	10	0.1288	0.0434481	1544.02	0.1288	1700.51
IL18	rs2250417	11	112214593	C	T	-0.29499	0.00736184	0	34557	11	0.5143	0.043474	1544.98	0.4857	1605.62
NRP1	rs2506150	10	33194380	A	G	-0.304724	0.00766843	0	34557	10	0.3753	0.0435405	1547.45	0.3753	1579.07
ICAM3	rs28378712	19	10346796	G	T	0.318159	0.00788651	0	34557	19	0.317	0.0438327	1558.31	0.317	1627.49
THBS2	rs9505955	6	169246874	T	C	0.465086	0.011849	0	34557	6	0.1145	0.0438622	1559.41	0.1145	1540.65
LTBR	rs10849449	12	6389496	G	A	-0.311182	0.00776713	0	34557	12	0.6524	0.043919	1561.52	0.3476	1605.12
CRTAM	rs2370794	11	122844074	G	A	0.313207	0.0078	0	34557	11	0.3415	0.0441204	1569.01	0.3415	1612.4
KIAA0319	rs3181238	6	24654215	T	C	0.30768	0.0078291	0	34557	6	0.6247	0.0443893	1579.02	0.3753	1544.45
IL19	rs2243191	1	206842612	C	T	0.356441	0.00876108	0	34557	1	0.7699	0.0450149	1602.32	0.2301	1655.24
PENK	rs2576575	8	56448734	T	C	-0.300544	0.00747343	0	34557	8	0.4724	0.0450257	1602.72	0.4724	1617.25
CCN2	rs7767139	6	131971641	G	C	-0.355477	0.00917678	0	34557	6	0.2331	0.0451787	1608.43	0.2331	1500.52
ENDOU	rs11168215	12	47735995	C	A	0.326529	0.00741839	0	34557	12	0.3078	0.0454332	1617.92	0.3078	1937.42
CLSTN2	rs13065203	3	139895412	A	G	-0.375296	0.0090367	0	34557	3	0.2025	0.0454918	1620.11	0.2025	1724.76
CLEC1A	rs7961483	12	10077861	T	C	-0.316654	0.00751234	0	34557	12	0.6503	0.0456047	1624.32	0.3497	1776.72
CRELD2	rs28562884	22	49919221	C	T	0.444758	0.0116279	0	34557	22	0.1339	0.0458803	1634.6	0.1339	1463
ITIH3	rs9881468	3	52794612	T	C	0.310498	0.00749889	0	34557	3	0.3926	0.0459804	1638.34	0.3926	1714.45
KAZALD1	rs60727709	10	101068863	T	C	0.322541	0.00807057	0	34557	10	0.3303	0.0460245	1639.99	0.3303	1597.21
SUSD2	rs11090315	22	24246913	G	A	0.360006	0.00909276	0	34557	22	0.2311	0.0460595	1641.3	0.2311	1567.57
IL4R	rs8060025	16	27315893	G	T	0.314196	0.00757565	0	34557	16	0.6288	0.0460842	1642.22	0.3712	1720.13
GZMB	rs8192917	14	24632954	T	C	0.353922	0.00864766	0	34557	14	0.7556	0.0462635	1648.92	0.2444	1675.01
SNX15	rs532373	11	65032317	T	C	0.315711	0.00774703	0	34557	11	0.6268	0.0466316	1662.68	0.3732	1660.77
GGH	rs10105499	8	63111369	C	G	-0.31272	0.00768204	0	34557	8	0.6063	0.0466868	1664.75	0.3937	1657.14
GFRA2	rs1480999	8	21616577	A	G	0.308538	0.00776918	0	34557	8	0.5583	0.0469507	1674.62	0.4417	1577.13
NECTIN4	rs35434391	1	161079719	T	G	-0.447125	0.011624	0	34557	1	0.136	0.046983	1675.83	0.136	1479.61
CPXM1	rs215545	20	2801369	C	T	0.363458	0.00881801	0	34557	20	0.7679	0.0470889	1679.79	0.2321	1698.9
C7orf50	rs2362529	7	1028270	C	T	0.374733	0.00913794	0	34557	7	0.2137	0.0471918	1683.65	0.2137	1681.7
CD274	rs822340	9	5453260	G	A	0.340584	0.00860382	0	34557	9	0.7127	0.047503	1695.3	0.2873	1566.99
PTGR1	rs56912703	9	111595379	A	T	-0.364866	0.00866867	0	34557	9	0.2331	0.0475968	1698.82	0.2331	1771.58
GSTA1	rs6458871	6	52801179	T	C	0.312097	0.00764699	0	34557	6	0.5746	0.0476181	1699.62	0.4254	1665.71
ARSA	rs9616885	22	50617157	G	A	0.414847	0.00947794	0	34557	22	0.1667	0.0478127	1706.91	0.1667	1915.79
MEGF9	rs10984978	9	120679097	C	T	0.341205	0.00810588	0	34557	9	0.7055	0.0483775	1728.1	0.2945	1771.86
GSTA3	rs6458871	6	52801179	T	C	0.314756	0.00743745	0	34557	6	0.5746	0.048433	1730.18	0.4254	1791.02
TF	rs8177247	3	133760655	G	T	0.32877	0.00786269	0	34557	3	0.3405	0.0485452	1734.39	0.3405	1748.41
NPTXR	rs9607580	22	38844129	T	C	0.364204	0.00946599	0	34557	22	0.2413	0.0485676	1735.24	0.2413	1480.33
ACHE	rs6976053	7	100914499	T	C	0.313169	0.00726754	0	34557	7	0.4601	0.0487251	1741.15	0.4601	1856.88
TPMT	rs6908777	6	18102139	A	G	-0.501942	0.0118074	0	34557	6	0.1094	0.049095	1755.05	0.1094	1807.17
IDI2	rs11594590	10	1018852	T	C	-0.313718	0.00751733	0	34557	10	0.5225	0.0491098	1755.61	0.4775	1741.61
TDRKH	rs4845556	1	151772382	A	G	0.313668	0.00758158	0	34557	1	0.4816	0.0491272	1756.26	0.4816	1711.67
GPC1	rs77078946	2	240464000	G	T	0.505543	0.0114155	0	34557	2	0.1084	0.0494021	1766.6	0.1084	1961.22
ANGPTL7	rs11581010	1	11152401	G	A	-0.370037	0.00865451	0	34557	1	0.2362	0.049406	1766.75	0.2362	1828.12
RNASE4	rs12588573	14	20678425	T	C	-0.36502	0.00901944	0	34557	14	0.2474	0.0496166	1774.67	0.2474	1637.85
NPTX2	rs3901435	7	98658349	T	C	0.343682	0.00702046	0	34557	7	0.6943	0.0501402	1794.39	0.3057	2396.53
EFNA1	rs4390169	1	155133578	G	A	0.317183	0.00752294	0	34557	1	0.5256	0.0501707	1795.53	0.4744	1777.64
HS3ST3B1	rs17669311	17	13933734	A	G	0.328967	0.00783651	0	34557	17	0.3671	0.0502868	1799.91	0.3671	1762.22
RELT	rs11235729	11	73387281	A	G	0.3988	0.00841222	0	34557	11	0.1973	0.0503756	1803.26	0.1973	2247.44
FAM3D	rs12493131	3	58664251	G	T	0.491741	0.0109208	0	34557	3	0.8814	0.0505546	1810.01	0.1186	2027.51
TFPI	rs7576066	2	187479054	A	G	0.347326	0.00796556	0	34557	2	0.2996	0.0506282	1812.78	0.2996	1901.26
CDH15	rs11646135	16	89132700	A	G	0.437742	0.00928825	0	34557	16	0.1575	0.050853	1821.26	0.1575	2221.1
FXYD5	rs12110	19	35169605	A	G	-0.387783	0.00959173	0	34557	19	0.7843	0.0508792	1822.25	0.2157	1634.5
SERPINI2	rs6444344	3	167460546	A	G	0.509246	0.00999418	0	34557	3	0.1104	0.0509388	1824.5	0.1104	2596.34
TIMP4	rs184262	3	12093240	G	A	0.447192	0.00950942	0	34557	3	0.8487	0.0513584	1840.34	0.1513	2211.46
ENTPD6	rs2474762	20	25260447	G	A	0.526873	0.0123972	0	34557	20	0.8967	0.0514268	1842.93	0.1033	1806.2
CD244	rs7518342	1	160835144	G	C	-0.327641	0.00760339	0	34557	1	0.6002	0.0515187	1846.4	0.3998	1856.87
PTPRB	rs2465811	12	70596274	C	T	-0.366558	0.00799964	0	34557	12	0.2587	0.0515354	1847.03	0.2587	2099.64
PAMR1	rs61736408	11	35434513	C	T	-0.476234	0.0099184	0	34557	11	0.1309	0.0516036	1849.61	0.1309	2305.46
CD209	rs4804774	19	7707287	C	G	-0.364179	0.00750199	0	34557	19	0.2648	0.0516396	1850.97	0.2648	2356.55
CCL4	rs8064426	17	36463908	A	G	-0.41863	0.0110745	0	34557	17	0.18	0.0517341	1854.54	0.18	1428.93
SCGB1A1	rs3741240	11	62419070	A	G	-0.339217	0.00760275	0	34557	11	0.3425	0.0518253	1857.99	0.3425	1990.74
CFB	rs406936	6	31965384	A	G	0.463793	0.0111453	0	34557	6	0.1401	0.051828	1858.09	0.1401	1731.67
ROR1	rs6588083	1	64148328	C	T	-0.393548	0.0097679	0	34557	1	0.2157	0.0524032	1879.85	0.2157	1623.28
TNFRSF10B	rs1105944	8	23027596	G	A	0.537694	0.0114898	0	34557	8	0.8988	0.0525949	1887.11	0.1012	2190.01
COCH	rs28400019	14	30874288	A	G	0.510216	0.0120629	0	34557	14	0.1145	0.0527876	1894.41	0.1145	1788.98
NAGPA	rs12599777	16	5029465	G	A	-0.410461	0.00986824	0	34557	16	0.1953	0.0529554	1900.77	0.1953	1730.07
GAS6	rs6602909	13	113849020	C	T	-0.33847	0.0077855	0	34557	13	0.363	0.0529805	1901.72	0.363	1890.02
PCDH12	rs164085	5	141953754	A	G	0.326745	0.00751452	0	34557	5	0.5399	0.0530412	1904.02	0.4601	1890.67
GLO1	rs4746	6	38682852	G	T	-0.330717	0.00752756	0	34557	6	0.4192	0.0532587	1912.27	0.4192	1930.21
DPT	rs1018454	1	168728523	C	A	0.330338	0.00699502	0	34557	1	0.5736	0.0533794	1916.84	0.4264	2230.18
FAM171B	rs3886170	2	186692567	T	C	-0.376972	0.0084636	0	34557	2	0.2515	0.053503	1921.53	0.2515	1983.85
SIGLEC6	rs35931837	19	51529904	T	C	0.503157	0.0119944	0	34557	19	0.1207	0.053738	1930.45	0.1207	1759.75
NAPRT	rs10282929	8	143599607	T	G	0.410034	0.00926769	0	34557	8	0.7996	0.0538816	1935.91	0.2004	1957.48
TNFSF12	rs80067372	17	7549435	A	G	0.372462	0.00822831	0	34557	17	0.2648	0.0540154	1940.99	0.2648	2049
LRRC38	rs425097	1	13494988	T	C	0.356986	0.00808524	0	34557	1	0.3057	0.0540972	1944.1	0.3057	1949.47
LYPD3	rs7257767	19	43497193	T	C	-0.521645	0.011503	0	34557	19	0.1125	0.0543377	1953.23	0.1125	2056.5
CLMP	rs73017877	11	123192354	G	C	0.33554	0.00700818	0	34557	11	0.592	0.0543877	1955.14	0.408	2292.34
LRRC25	rs1985157	19	18402784	C	T	-0.336819	0.0072805	0	34557	19	0.3998	0.0544455	1957.33	0.3998	2140.28
IGFBP7	rs1718860	4	57083351	A	G	-0.3717	0.00795921	0	34557	4	0.7301	0.0544503	1957.52	0.2699	2180.95
LILRA5	rs414135	19	54302597	T	A	-0.359963	0.00784112	0	34557	19	0.3006	0.0544829	1958.76	0.3006	2107.46
CEACAM16	rs17715069	19	44706173	C	G	-0.335255	0.00766408	0	34557	19	0.4151	0.0545777	1962.36	0.4151	1913.51
SPINK2	rs4865151	4	56758215	G	T	0.331589	0.00685453	0	34557	4	0.4601	0.0546255	1964.18	0.4601	2340.16
CFH	rs731557	1	196735885	A	C	0.421186	0.00968701	0	34557	1	0.1902	0.054647	1965	0.1902	1890.46
FCAMR	rs11119933	1	206967095	T	C	0.447089	0.00950568	0	34557	1	0.1636	0.0547035	1967.15	0.1636	2212.19
TPK1	rs10261806	7	144835011	A	G	-0.333756	0.00764137	0	34557	7	0.4427	0.0549651	1977.1	0.4427	1907.72
C1QA	rs680123	1	22635031	T	C	-0.339872	0.00763407	0	34557	1	0.3957	0.0552433	1987.69	0.3957	1982.07
PCSK7	rs171052	11	117211047	G	C	-0.378856	0.00912376	0	34557	11	0.2607	0.0553274	1990.89	0.2607	1724.25
CD4	rs73053728	12	6787380	G	A	-0.359292	0.0080763	0	34557	12	0.3129	0.0555074	1997.75	0.3129	1979.11
MFGE8	rs34239095	15	88912537	G	C	0.373348	0.00817839	0	34557	15	0.2751	0.0555938	2001.05	0.2751	2083.97
REG1A	rs11126696	2	79096762	G	A	0.344564	0.00755678	0	34557	2	0.6166	0.0561339	2021.64	0.3834	2079.06
ADA	rs244088	20	44608582	A	C	0.44903	0.0100798	0	34557	20	0.1687	0.0565527	2037.63	0.1687	1984.48
CD300E	rs1719465	17	74580252	C	T	-0.361265	0.00780962	0	34557	17	0.681	0.0567048	2043.44	0.319	2139.89
CRYM	rs2733910	16	21273960	T	C	-0.415252	0.00883878	0	34557	16	0.2086	0.056933	2052.16	0.2086	2207.19
ASRGL1	rs1043785	11	62393251	T	C	-0.372176	0.00822343	0	34557	11	0.2894	0.0569706	2053.59	0.2894	2048.29
ACP5	rs2305799	19	11576536	T	C	-0.504211	0.0109417	0	34557	19	0.1288	0.0570543	2056.8	0.1288	2123.51
PEPD	rs17569	19	33391316	A	G	-0.492782	0.0102122	0	34557	19	0.138	0.0577731	2084.3	0.138	2328.47
PROK1	rs1857513	1	110450835	A	G	0.478901	0.00763106	0	34557	1	0.1493	0.0582583	2102.88	0.1493	3938.42
MRI1	rs452960	19	13760597	T	A	-0.347332	0.00769461	0	34557	19	0.4141	0.0585394	2113.66	0.4141	2037.59
APOC1	rs5112	19	44927023	G	C	0.344868	0.00765478	0	34557	19	0.5552	0.0587422	2121.44	0.4448	2029.74
PCDH17	rs11148472	13	59446055	C	A	0.353212	0.00753034	0	34557	13	0.3793	0.0587443	2121.52	0.3793	2200.1
ENTPD5	rs17094076	14	73933789	G	A	-0.562051	0.012821	0	34557	14	0.1043	0.059024	2132.26	0.1043	1921.8
IL5RA	rs77400868	3	3109280	G	A	0.516923	0.0109879	0	34557	3	0.1268	0.0591718	2137.93	0.1268	2213.21
SMOC2	rs56296467	6	168463127	C	T	-0.395373	0.00782364	0	34557	6	0.2536	0.0591786	2138.19	0.2536	2553.86
HBQ1	rs3760047	16	231300	A	G	0.469397	0.00934191	0	34557	16	0.8395	0.0593754	2145.75	0.1605	2524.7
AMY1A	rs72694438	1	103822256	A	G	0.403289	0.00966062	0	34557	1	0.2403	0.0593825	2146.03	0.2403	1742.7
AMY1B	rs72694438	1	103822256	A	G	0.403289	0.00966062	0	34557	1	0.2403	0.0593825	2146.03	0.2403	1742.7
AMY1C	rs72694438	1	103822256	A	G	0.403289	0.00966062	0	34557	1	0.2403	0.0593825	2146.03	0.2403	1742.7
PGLYRP4	rs3006468	1	153350191	G	A	-0.533012	0.0109315	0	34557	1	0.8814	0.0593966	2146.57	0.1186	2377.47
DKK3	rs11022114	11	12017327	A	G	0.372418	0.00775873	0	34557	11	0.3149	0.0598436	2163.75	0.3149	2303.99
DDR1	rs3095353	6	30836031	A	T	-0.346742	0.00749143	0	34557	6	0.5225	0.0599933	2169.51	0.4775	2142.32
NCR3LG1	rs7928810	11	17350896	A	C	0.36081	0.00711521	0	34557	11	0.638	0.0601335	2174.9	0.362	2571.47
CNTN5	rs10892860	11	99184351	T	G	-0.371438	0.00757382	0	34557	11	0.6789	0.0601518	2175.61	0.3211	2405.15
GRP	rs55932597	18	59210948	T	C	0.461332	0.0101859	0	34557	18	0.1728	0.0608431	2202.23	0.1728	2051.3
ANPEP	rs28698386	15	89783995	T	C	-0.349816	0.00754613	0	34557	15	0.4806	0.0610935	2211.88	0.4806	2148.97
CD300C	rs1171208	17	74507216	A	G	0.569884	0.0115504	0	34557	17	0.1053	0.061194	2215.76	0.1053	2434.33
SPINK6	rs12717962	5	148186561	G	A	-0.359092	0.00727519	0	34557	5	0.6043	0.061668	2234.05	0.3957	2436.26
RET	rs2744077	10	42869058	T	C	0.471137	0.00976418	0	34557	10	0.1667	0.0616682	2234.06	0.1667	2328.21
PCDHB15	rs2740584	5	141182193	T	C	-0.409457	0.0089524	0	34557	5	0.2464	0.0622627	2257.03	0.2464	2091.88
CFHR5	rs6695321	1	196706731	G	A	-0.358981	0.00776853	0	34557	1	0.411	0.0623922	2262.03	0.411	2135.33
SERPINA3	rs61976127	14	94631329	G	A	-0.447313	0.00980458	0	34557	14	0.1933	0.0624018	2262.4	0.1933	2081.45
EDAR	rs4676225	2	108993309	A	G	0.412843	0.00866114	0	34557	2	0.7587	0.0624061	2262.57	0.2413	2272.06
PDCD5	rs10402931	19	32581163	A	G	0.383572	0.00812415	0	34557	19	0.6943	0.0624549	2264.46	0.3057	2229.14
SMPD1	rs1050239	11	6394233	A	G	-0.437682	0.00834479	0	34557	11	0.2055	0.0625537	2268.28	0.2055	2750.97
IL17D	rs4770059	13	20576908	C	T	-0.397947	0.00789521	0	34557	13	0.728	0.0627163	2274.57	0.272	2540.52
CPA2	rs6952090	7	130282658	C	T	-0.368766	0.00794378	0	34557	7	0.362	0.0628147	2278.37	0.362	2155
ASAH1	rs7461977	8	18073225	A	C	-0.356162	0.00758214	0	34557	8	0.4734	0.0632462	2295.08	0.4734	2206.54
EPPK1	rs73375129	8	143876108	G	A	-0.54389	0.0110987	0	34557	8	0.1227	0.0636861	2312.13	0.1227	2401.47
ACP1	rs11553746	2	272203	T	C	-0.378572	0.00788117	0	34557	2	0.3333	0.0636932	2312.41	0.3333	2307.36
CCL3	rs1634486	17	36082734	C	A	0.419583	0.0086964	0	34557	17	0.2372	0.0637076	2312.97	0.2372	2327.86
FCRL1	rs4971154	1	157802090	T	C	-0.357564	0.00734556	0	34557	1	0.4939	0.0639165	2321.07	0.4939	2369.51
AGRN	rs3121560	1	1032846	A	C	-0.377555	0.00776603	0	34557	1	0.3425	0.0642017	2332.14	0.3425	2363.54
CD38	rs6449182	4	15778830	G	C	-0.42277	0.0074061	0	34557	4	0.2352	0.0643019	2336.02	0.2352	3258.59
FUCA1	rs13551	1	23854472	C	T	-0.381903	0.00463366	0	34557	1	0.3292	0.0644153	2340.43	0.3292	6792.94
KLKB1	rs4253306	4	186252876	T	G	-0.562007	0.0116644	0	34557	4	0.1155	0.0645347	2345.07	0.1155	2321.45
GALNT3	rs2116546	2	165867023	C	T	-0.38921	0.00826425	0	34557	2	0.3088	0.0646664	2350.18	0.3088	2218
IL12RB1	rs369378	19	18078949	A	G	-0.45619	0.00914335	0	34557	19	0.1933	0.0649031	2359.38	0.1933	2489.32
TNFRSF13C	rs5996077	22	41889864	G	C	-0.550501	0.0110451	0	34557	22	0.1237	0.0657005	2390.41	0.1237	2484.14
MILR1	rs8069428	17	64469459	G	A	0.56495	0.013481	0	34557	17	0.1166	0.0657515	2392.4	0.1166	1756.21
INHBB	rs17050272	2	120548864	A	G	0.364573	0.00749325	0	34557	2	0.4499	0.0657895	2393.87	0.4499	2367.17
SELL	rs2223286	1	169696491	C	T	-0.406701	0.00787369	0	34557	1	0.274	0.0658063	2394.53	0.274	2668.05
LHPP	rs11245066	10	124469834	T	C	0.459658	0.00943822	0	34557	10	0.1933	0.0658936	2397.93	0.1933	2371.86
FGFBP3	rs11186737	10	91906592	T	C	-0.386033	0.00782684	0	34557	10	0.3313	0.0660285	2403.19	0.3313	2432.63
SAA4	rs7117890	11	18226956	A	G	-0.363816	0.00757377	0	34557	11	0.5225	0.066047	2403.91	0.4775	2307.49
ZFYVE19	rs11858010	15	40806965	C	T	-0.374491	0.00781437	0	34557	15	0.3845	0.06638	2416.89	0.3845	2296.65
SERPINI1	rs11717419	3	167746724	A	G	0.461805	0.00890009	0	34557	3	0.1933	0.0665106	2421.98	0.1933	2692.33
CLEC4M	rs4804774	19	7707287	C	G	-0.413514	0.00754895	0	34557	19	0.2648	0.0665785	2424.63	0.2648	3000.59
PER3	rs228647	1	7854117	A	G	0.370134	0.00765222	0	34557	1	0.5695	0.0671761	2447.96	0.4305	2339.61
CYTL1	rs62291608	4	5029658	G	T	0.538027	0.0100404	0	34557	4	0.135	0.0676064	2464.78	0.135	2871.48
SCARF1	rs2272011	17	1638896	A	G	-0.378526	0.00765651	0	34557	17	0.6125	0.0680141	2480.73	0.3875	2444.16
AMY2A	rs12080068	1	103787201	A	C	0.59894	0.0134409	0	34557	1	0.1063	0.0681588	2486.39	0.1063	1985.68
TNXB	rs9267680	6	31931842	A	G	0.614003	0.0134171	0	34557	6	0.1012	0.0685827	2502.99	0.1012	2094.23
SIGLEC10	rs1610073	19	51414216	A	G	-0.522972	0.010228	0	34557	19	0.1472	0.068666	2506.26	0.1472	2614.42
C6orf58	rs1550942	6	127566650	G	A	-0.371879	0.00740865	0	34557	6	0.5143	0.0690904	2522.9	0.4857	2519.56
CD40	rs4810485	20	46119308	G	T	0.424289	0.00872004	0	34557	20	0.7403	0.0692203	2527.99	0.2597	2367.48
TNR	rs2235256	1	175599911	G	A	-0.375222	0.00735317	0	34557	1	0.4376	0.0692994	2531.1	0.4376	2603.92
PAM	rs257309	5	103082900	G	A	-0.399553	0.00781552	0	34557	5	0.3211	0.0696025	2543	0.3211	2613.56
CXCL5	rs352045	4	73998970	G	T	-0.588354	0.0113665	0	34557	4	0.8865	0.0696598	2545.25	0.1135	2679.32
SUSD4	rs1418152	1	223274633	G	T	-0.380208	0.00765178	0	34557	1	0.408	0.069832	2552.01	0.408	2468.98
MATN2	rs1869609	8	97978993	G	A	0.396038	0.00776049	0	34557	8	0.6646	0.0699241	2555.63	0.3354	2604.33
GALNT10	rs890793	5	154194378	T	C	0.384497	0.00760186	0	34557	5	0.3845	0.0699746	2557.61	0.3845	2558.27
F11	rs2289252	4	186286227	T	C	0.384964	0.00702899	0	34557	4	0.3916	0.0706158	2582.83	0.3916	2999.54
CCL15	rs712048	17	35999179	C	A	0.56876	0.0110814	0	34557	17	0.8742	0.0711508	2603.9	0.1258	2634.32
CELSR2	rs12740374	1	109274968	T	G	0.46018	0.0090776	0	34557	1	0.2137	0.0711669	2604.53	0.2137	2569.88
C7	rs1138524	5	40982388	T	C	-0.448235	0.00870482	0	34557	5	0.2321	0.0716179	2622.31	0.2321	2651.5
FN1	rs1250259	2	215435759	A	T	0.447594	0.00847239	0	34557	2	0.7669	0.0716275	2622.69	0.2331	2790.98
EXTL1	rs2736831	1	26031165	A	C	-0.41233	0.0083239	0	34557	1	0.6973	0.0717715	2628.37	0.3027	2453.78
DAPK2	rs34772505	15	63984573	T	C	0.387403	0.00767847	0	34557	15	0.4008	0.0720868	2640.81	0.4008	2545.52
CD101	rs12125458	1	116899882	A	C	-0.61621	0.0126106	0	34557	1	0.1063	0.072146	2643.15	0.1063	2387.73
PROCR	rs1033799	20	35132230	A	C	0.600297	0.012974	0	34557	20	0.1135	0.0725165	2657.79	0.1135	2140.84
ARHGEF5	rs1635893	7	144180383	G	A	-0.522337	0.0096395	0	34557	7	0.1585	0.0727805	2668.22	0.1585	2936.25
IGFBPL1	rs7857243	9	38409084	A	G	0.494588	0.00905069	0	34557	9	0.818	0.0728353	2670.39	0.182	2986.23
QDPR	rs28382333	4	17515619	T	C	-0.448351	0.00871216	0	34557	4	0.2382	0.072954	2675.08	0.2382	2648.41
LAYN	rs542275	11	111560889	T	C	0.389433	0.00737142	0	34557	11	0.5941	0.0731432	2682.57	0.4059	2791.02
RNASE6	rs1045922	14	20781965	A	G	-0.444932	0.00852085	0	34557	14	0.2454	0.0733177	2689.47	0.2454	2726.6
HCG22	rs2905757	6	31055051	T	C	0.396964	0.00824109	0	34557	6	0.3691	0.07339	2692.34	0.3691	2320.24
EBI3	rs8109160	19	4247479	T	C	-0.412969	0.00784921	0	34557	19	0.3139	0.0734588	2695.06	0.3139	2768.11
SUSD5	rs6773595	3	33152646	C	T	-0.48561	0.00891331	0	34557	3	0.8067	0.0735443	2698.45	0.1933	2968.23
EFCAB2	rs61844237	1	244970360	C	G	-0.384352	0.00762777	0	34557	1	0.4734	0.0736542	2702.8	0.4734	2539
FRZB	rs72890325	2	183063340	G	T	-0.628887	0.0131921	0	34557	2	0.1043	0.0738962	2712.39	0.1043	2272.57
CD80	rs56078908	3	119567674	T	A	0.60458	0.0117337	0	34557	3	0.1155	0.0746822	2743.57	0.1155	2654.84
KLK14	rs2569491	19	51081659	A	G	0.41576	0.00805561	0	34557	19	0.319	0.0751023	2760.25	0.319	2663.72
APEX1	rs1130409	14	20456995	G	T	-0.388737	0.00729531	0	34557	14	0.5041	0.0755531	2778.18	0.4959	2839.38
UROD	rs12749939	1	45012761	T	C	-0.477212	0.00849751	0	34557	1	0.2137	0.0765324	2817.17	0.2137	3153.84
SPINK1	rs7725017	5	147838260	A	C	-0.405251	0.00764695	0	34557	5	0.6207	0.0773291	2848.95	0.3793	2808.48
BTC	rs28549760	4	74794307	C	A	-0.597901	0.011327	0	34557	4	0.1247	0.078039	2877.32	0.1247	2786.31
MEGF10	rs1422313	5	127294324	T	C	0.396662	0.00729849	0	34557	5	0.456	0.0780611	2878.21	0.456	2953.76
KLK4	rs2664153	19	50911996	A	G	-0.417927	0.00738853	0	34557	19	0.6626	0.0780957	2879.59	0.3374	3199.52
CD160	rs3753437	1	145716942	C	G	-0.395644	0.00756453	0	34557	1	0.4806	0.0781493	2881.73	0.4806	2735.55
AP1G2	rs12890629	14	23557425	G	A	-0.636459	0.0123788	0	34557	14	0.1084	0.0783015	2887.82	0.1084	2643.53
ECHDC3	rs72766318	10	11801380	A	G	-0.672216	0.0118501	0	34557	10	0.09714	0.0792622	2926.31	0.09714	3217.91
FCN1	rs10858304	9	134966017	C	T	0.441881	0.00843269	0	34557	9	0.2843	0.07946	2934.24	0.2843	2745.86
FNDC1	rs73588939	6	159527088	G	A	-0.428157	0.00846355	0	34557	6	0.3231	0.0801858	2963.38	0.3231	2559.18
NUCB2	rs214068	11	17284103	C	T	-0.405813	0.00757506	0	34557	11	0.5746	0.0805091	2976.37	0.4254	2869.99
MGMT	rs1008982	10	129647467	C	T	-0.414088	0.0078542	0	34557	10	0.3824	0.0809917	2995.78	0.3824	2779.59
SPINK5	rs6883868	5	148121320	T	C	0.409962	0.00761828	0	34557	5	0.592	0.0811894	3003.74	0.408	2895.83
ADAMTSL5	rs791461	19	1507536	C	T	0.40597	0.00820132	0	34557	19	0.5593	0.0812467	3006.05	0.4407	2450.31
IGF2R	rs2282140	6	160073489	T	C	0.55607	0.0110886	0	34557	6	0.1575	0.0820615	3038.89	0.1575	2514.81
CTSS	rs11204752	1	150985657	C	T	-0.406959	0.00845638	0	34557	1	0.5399	0.0822805	3047.73	0.4601	2315.97
AMY2B	rs12080068	1	103787201	A	C	0.658622	0.0137058	0	34557	1	0.1063	0.082419	3053.32	0.1063	2309.21
KLRD1	rs2537752	12	10314934	A	T	-0.417748	0.00732473	0	34557	12	0.6176	0.0824297	3053.75	0.3824	3252.71
LBP	rs34463491	20	38381319	C	T	-0.532233	0.0099095	0	34557	20	0.1769	0.0824924	3056.29	0.1769	2884.7
IFNAR1	rs914142	21	33353501	A	G	-0.449871	0.00848151	0	34557	21	0.7137	0.0827071	3064.96	0.2863	2813.39
CR1	rs679515	1	207577223	C	T	-0.539613	0.00977718	0	34557	1	0.8282	0.0828616	3071.2	0.1718	3046.05
SLURP1	rs2585135	8	142732775	G	A	0.408687	0.00749079	0	34557	8	0.544	0.0828658	3071.37	0.456	2976.64
MELTF	rs3773862	3	197012667	T	C	-0.408307	0.00750205	0	34557	3	0.4683	0.0830222	3077.69	0.4683	2962.2
RNASET2	rs3756838	6	166957763	A	G	0.46361	0.00891084	0	34557	6	0.2628	0.0832811	3088.16	0.2628	2706.88
EGFLAM	rs2561113	5	38349471	C	T	-0.464286	0.0088163	0	34557	5	0.2628	0.0835241	3097.99	0.2628	2773.31
TBC1D17	rs7248744	19	49881774	G	A	0.414199	0.00748833	0	34557	19	0.4264	0.0839217	3114.09	0.4264	3059.48
NPTX1	rs4375716	17	80536602	T	G	0.51154	0.00914167	0	34557	17	0.2014	0.084174	3124.31	0.2014	3131.18
ICAM4	rs5030377	19	10282558	G	A	0.415481	0.00762853	0	34557	19	0.4264	0.084442	3135.18	0.4264	2966.34
MLN	rs1547671	6	33809483	T	C	-0.414229	0.00708776	0	34557	6	0.547	0.0850348	3159.23	0.453	3415.57
SPINK8	rs7624450	3	48308885	G	A	-0.460952	0.00839857	0	34557	3	0.2791	0.085502	3178.21	0.2791	3012.32
CLEC12A	rs12230629	12	9965184	C	T	0.493869	0.00873557	0	34557	12	0.228	0.0858629	3192.89	0.228	3196.25
KHK	rs2304681	2	27092384	A	G	-0.428219	0.00780866	0	34557	2	0.3742	0.0858818	3193.66	0.3742	3007.31
KLK7	rs1991821	19	50981649	G	A	0.693497	0.0131796	0	34557	19	0.90082	0.0859372	3195.91	0.09918	2768.76
BPIFB1	rs2424963	20	33106642	C	T	-0.421503	0.00745807	0	34557	20	0.589	0.0860178	3199.19	0.411	3194.1
LYPD8	rs6657667	1	248816275	G	A	0.685494	0.0124208	0	34557	1	0.1022	0.0862319	3207.9	0.1022	3045.85
ADAMTS8	rs2131535	11	130411593	A	G	0.492833	0.00849511	0	34557	11	0.7689	0.0863176	3211.39	0.2311	3365.59
GCNT1	rs2282683	9	76502835	G	A	-0.496234	0.00891003	0	34557	9	0.227	0.0864188	3215.52	0.227	3101.81
PLTP	rs6073958	20	45923216	C	T	-0.501642	0.00911869	0	34557	20	0.2229	0.0871776	3246.44	0.2229	3026.38
BTD	rs34356435	3	15606817	G	C	-0.552392	0.0100272	0	34557	3	0.1728	0.0872326	3248.69	0.1728	3034.84
CCN4	rs12156037	8	133192215	G	A	-0.438788	0.00782431	0	34557	8	0.3487	0.0874526	3257.67	0.3487	3144.98
SAT2	rs2908809	17	7618382	C	T	-0.422508	0.00773419	0	34557	17	0.5644	0.0877758	3270.87	0.4356	2984.28
KLK13	rs3760739	19	51035305	T	G	-0.454419	0.00788647	0	34557	19	0.3067	0.0878169	3272.54	0.3067	3320.07
CD55	rs1583090	1	207262438	C	T	-0.486996	0.0090773	0	34557	1	0.2454	0.0878359	3273.32	0.2454	2878.31
CCL14	rs10491118	17	35987850	T	G	-0.68039	0.0134258	0	34557	17	0.1063	0.0879571	3278.27	0.1063	2568.24
FCRL5	rs6694673	1	157545764	A	G	-0.49267	0.00885425	0	34557	1	0.2382	0.0880897	3283.69	0.2382	3096.06
WFDC12	rs75002084	20	45126666	G	C	-0.424972	0.00678827	0	34557	20	0.4305	0.0885559	3302.76	0.4305	3919.25
ALPP	rs12478529	2	232421944	T	C	0.505569	0.00873697	0	34557	2	0.2239	0.0888306	3314	0.2239	3348.41
PRTG	rs10851591	15	55711507	G	A	0.448645	0.00810177	0	34557	15	0.6687	0.0891843	3328.49	0.3313	3066.52
VIT	rs1468810	2	36766797	A	C	-0.432223	0.00686633	0	34557	2	0.5941	0.0900999	3366.05	0.4059	3962.47
ANG	rs8008227	14	20688145	A	G	0.666938	0.0113394	0	34557	14	0.1145	0.0901976	3370.06	0.1145	3459.32
F13B	rs12134960	1	197040378	C	G	-0.558501	0.010037	0	34557	1	0.1759	0.0904323	3379.7	0.1759	3096.28
MOCS2	rs6880055	5	53093598	G	A	0.448571	0.00795889	0	34557	5	0.3436	0.0907641	3393.34	0.3436	3176.56
TP53I3	rs1134516	2	24119662	A	G	-0.596436	0.0103921	0	34557	2	0.1524	0.0919038	3440.26	0.1524	3293.98
QSOX1	rs77533841	1	180196033	T	C	-0.619542	0.0105586	0	34557	1	0.1411	0.0930339	3486.9	0.1411	3442.94
SERPINA9	rs2038499	14	94482954	T	C	-0.497695	0.00841784	0	34557	14	0.2515	0.0932581	3496.17	0.2515	3495.63
IFI30	rs7259445	19	18172201	C	A	-0.507285	0.00877158	0	34557	19	0.2393	0.0936893	3514.01	0.2393	3344.63
HGFAC	rs4690097	4	3444018	T	C	-0.482674	0.00813113	0	34557	4	0.7209	0.0937503	3516.53	0.2791	3523.76
CD207	rs17718987	2	70833805	C	G	0.473255	0.00806696	0	34557	2	0.2996	0.0939958	3526.69	0.2996	3441.68
LY6D	rs2572925	8	142786489	T	C	-0.44319	0.00760364	0	34557	8	0.4018	0.0944205	3544.29	0.4018	3397.32
NOMO1	rs62032164	16	16249830	C	T	-0.512494	0.00898119	0	34557	16	0.2352	0.0944915	3547.23	0.2352	3256.19
ADAM8	rs2995310	10	133269306	T	C	-0.709409	0.0122509	0	34557	10	0.8947	0.0948264	3561.12	0.1053	3353.18
IL1RL2	rs3917265	2	102162001	C	T	-0.437368	0.00729339	0	34557	2	0.5164	0.0955425	3590.85	0.4836	3596.13
CRNN	rs3753443	1	152415331	T	C	-0.620701	0.0106023	0	34557	1	0.1452	0.095637	3594.78	0.1452	3427.4
MIA	rs3875145	19	40779611	T	C	-0.463357	0.00796454	0	34557	19	0.6585	0.0965624	3633.28	0.3415	3384.62
MMP1	rs534191	11	102800966	T	C	0.448154	0.00784496	0	34557	11	0.4039	0.0967114	3639.49	0.4039	3263.42
SORCS2	rs4234798	4	7218206	G	T	-0.456763	0.00751423	0	34557	4	0.6309	0.0971665	3658.46	0.3691	3694.99
LGALS9	rs79526289	17	27644953	G	A	-0.513717	0.00834852	0	34557	17	0.2434	0.0971997	3659.84	0.2434	3786.42
GGACT	rs9585455	13	100549098	G	A	-0.444706	0.00752334	0	34557	13	0.5327	0.0984588	3712.43	0.4673	3494.01
CD177	rs78530667	19	43396545	C	T	-0.739589	0.0117209	0	34557	19	0.1002	0.0986335	3719.74	0.1002	3981.61
HPGDS	rs2865353	4	94349727	C	T	0.463397	0.00792451	0	34557	4	0.6421	0.0986963	3722.37	0.3579	3419.49
COMT	rs4680	22	19963748	A	G	-0.444885	0.0075906	0	34557	22	0.501	0.0989609	3733.44	0.499	3435.13
ACE	rs4362	17	63496400	C	T	-0.448149	0.00755267	0	34557	17	0.4448	0.0991948	3743.24	0.4448	3520.82
PRTN3	rs10425544	19	836043	C	T	0.499169	0.00892834	0	34557	19	0.7249	0.0993788	3750.95	0.2751	3125.75

## Sheet: S2
Supplementary Table S2:All results of the preliminary MR analysis
Exposure	Outcome	Method	Nsnp	Beta	Se	Pval	Pve
A1BG	Endometriosis	Wald ratio	1	0.123508	0.129946	0.341879	0.00722197
AARSD1	Endometriosis	Wald ratio	1	0.0851262	0.0959981	0.375214	0.00796346
ABHD14B	Endometriosis	Wald ratio	1	0.0239061	0.0747812	0.74921	0.00961745
ACAA1	Endometriosis	Wald ratio	1	-0.346794	0.122498	0.00463981	0.00393767
ACADM	Endometriosis	Wald ratio	1	-0.14291	0.0963275	0.13792	0.00857622
ACADSB	Endometriosis	Wald ratio	1	0.108375	0.0921224	0.239424	0.00930367
ACAN	Endometriosis	Wald ratio	1	-0.206643	0.137893	0.133983	0.00666456
ACE	Endometriosis	Wald ratio	1	-0.0251646	0.027045	0.352127	0.0938489
ACHE	Endometriosis	Wald ratio	1	0.111034	0.0384665	0.00389534	0.051793
ACOT13	Endometriosis	Wald ratio	1	-0.193252	0.19932	0.332268	0.00168351
ACOX1	Endometriosis	Wald ratio	1	-0.0679816	0.180143	0.705895	0.00270643
ACP1	Endometriosis	Wald ratio	1	0.0620038	0.0330175	0.0603939	0.0635595
ACP5	Endometriosis	Wald ratio	1	-0.0262152	0.0336976	0.436596	0.0587929
ACRBP	Endometriosis	Wald ratio	1	-0.0324327	0.0840668	0.699648	0.0122392
ACRV1	Endometriosis	Wald ratio	1	-0.199807	0.253823	0.431169	0.00321279
ACTA2	Endometriosis	Wald ratio	1	-0.116372	0.200081	0.56082	0.00228447
ACVRL1	Endometriosis	Wald ratio	1	0.0386881	0.0438716	0.377858	0.0333079
ACY1	Endometriosis	Wald ratio	1	0.072333	0.232457	0.755674	0.00138967
ACY3	Endometriosis	Wald ratio	1	-0.047534	0.0513263	0.354386	0.0322044
ACYP1	Endometriosis	Wald ratio	1	0.0534253	0.0762451	0.483487	0.0129276
ADA	Endometriosis	Wald ratio	1	0.0490756	0.0398399	0.218016	0.0551559
ADA2	Endometriosis	Wald ratio	1	-0.0141823	0.0604595	0.814538	0.0214605
ADAM12	Endometriosis	Wald ratio	1	-0.0786268	0.0953899	0.409788	0.00802335
ADAM8	Endometriosis	Wald ratio	1	-0.0383467	0.0293415	0.191243	0.0897817
ADAM9	Endometriosis	Wald ratio	1	0.119512	0.139921	0.393028	0.00409612
ADAMTS1	Endometriosis	Wald ratio	1	-0.234972	0.368113	0.523268	0.000961085
ADAMTS13	Endometriosis	Wald ratio	1	-0.153031	0.041065	0.000194114	0.0401368
ADAMTS15	Endometriosis	Wald ratio	1	0.0324916	0.167829	0.84649	0.00279472
ADAMTS16	Endometriosis	Wald ratio	1	-0.146409	0.103978	0.159108	0.00792364
ADAMTS4	Endometriosis	Wald ratio	1	-0.0605623	0.102067	0.552943	0.00696637
ADAMTS8	Endometriosis	Wald ratio	1	-0.00646909	0.0278046	0.816023	0.090084
ADAMTSL2	Endometriosis	Wald ratio	1	-0.00905757	0.121368	0.94051	0.00452809
ADAMTSL4	Endometriosis	Wald ratio	1	0.131322	0.0667814	0.0492478	0.0168351
ADAMTSL5	Endometriosis	Wald ratio	1	0.0448294	0.0304958	0.141557	0.0672324
ADD1	Endometriosis	Wald ratio	1	0.124686	0.0881284	0.157121	0.0104262
ADGRD1	Endometriosis	Wald ratio	1	-0.0125223	0.0504258	0.803879	0.0346218
ADGRE1	Endometriosis	Wald ratio	1	0.0222157	0.0392915	0.571796	0.0405011
ADGRE2	Endometriosis	Wald ratio	1	-0.0572377	0.0501945	0.254154	0.0330488
ADGRE5	Endometriosis	Wald ratio	1	0.0549206	0.104929	0.600691	0.00720222
ADGRG1	Endometriosis	Wald ratio	1	-0.0840768	0.169989	0.620883	0.00273748
ADH1B	Endometriosis	Wald ratio	1	0.234961	0.237269	0.32204	0.00138336
ADH4	Endometriosis	Wald ratio	1	-0.0609552	0.0935091	0.514489	0.00885199
ADIPOQ	Endometriosis	Wald ratio	1	-0.0401908	0.0771499	0.602406	0.0150249
ADM	Endometriosis	Wald ratio	1	-0.0456049	0.0756874	0.546812	0.0147833
AFM	Endometriosis	Wald ratio	1	0.0569563	0.170305	0.738049	0.00279824
AFP	Endometriosis	Wald ratio	1	-0.00371815	0.0655444	0.954762	0.019629
AGER	Endometriosis	Wald ratio	1	0.143582	0.092306	0.119826	0.0135195
AGR2	Endometriosis	Wald ratio	1	0.0559449	0.11222	0.61811	0.00563311
AGRN	Endometriosis	Wald ratio	1	-0.00441364	0.032983	0.893549	0.0650064
AGRP	Endometriosis	Wald ratio	1	0.188175	0.246264	0.444794	0.00109034
AGXT	Endometriosis	Wald ratio	1	0.0355769	0.0450876	0.430075	0.03643
AHCY	Endometriosis	Wald ratio	1	0.0041102	0.0956722	0.965732	0.00683934
AHNAK	Endometriosis	Wald ratio	1	0.0210069	0.218242	0.923318	0.00192375
AHNAK2	Endometriosis	Wald ratio	1	0.00706135	0.0561221	0.899873	0.0213726
AIF1	Endometriosis	Wald ratio	1	0.237007	0.109834	0.0309381	0.00604157
AIF1L	Endometriosis	Wald ratio	1	-0.0266943	0.0440387	0.544412	0.0396832
AKAP12	Endometriosis	Wald ratio	1	-0.559434	0.278289	0.044403	0.000957451
AKR1C4	Endometriosis	Wald ratio	1	0.193515	0.242867	0.42557	0.00133662
AKR7L	Endometriosis	Wald ratio	1	-0.033572	0.0722739	0.642282	0.0160532
AKT3	Endometriosis	Wald ratio	1	0.0979461	0.221208	0.657925	0.00143005
ALCAM	Endometriosis	Wald ratio	1	-0.0728351	0.113904	0.522535	0.00519847
ALDH1A1	Endometriosis	Wald ratio	1	-0.125442	0.159477	0.431526	0.00360304
ALDH5A1	Endometriosis	Wald ratio	1	0.0629221	0.0856498	0.462557	0.0100439
ALPP	Endometriosis	Wald ratio	1	0.00668409	0.0264498	0.800493	0.0896655
AMBN	Endometriosis	Wald ratio	1	-0.158576	0.164976	0.336448	0.00236371
AMBP	Endometriosis	Wald ratio	1	0.214524	0.154831	0.165889	0.00304618
AMFR	Endometriosis	Wald ratio	1	-0.13561	0.309545	0.661318	0.000963672
AMIGO1	Endometriosis	Wald ratio	1	-0.306758	0.263101	0.243642	0.00101606
AMOTL2	Endometriosis	Wald ratio	1	0.23722	0.201199	0.238385	0.0017896
AMPD3	Endometriosis	Wald ratio	1	-0.141821	0.110025	0.197404	0.00585642
AMY1A	Endometriosis	Wald ratio	1	-0.0478382	0.0392441	0.222848	0.0487636
AMY1B	Endometriosis	Wald ratio	1	-0.0478382	0.0392441	0.222848	0.0487636
AMY1C	Endometriosis	Wald ratio	1	-0.0478382	0.0392441	0.222848	0.0487636
AMY2A	Endometriosis	Wald ratio	1	0.0131621	0.0367095	0.719934	0.0551875
AMY2B	Endometriosis	Wald ratio	1	0.0119694	0.033383	0.719934	0.0636073
ANG	Endometriosis	Wald ratio	1	0.0180708	0.0328239	0.581951	0.092361
ANGPT1	Endometriosis	Wald ratio	1	0.0564814	0.0747693	0.450003	0.0160557
ANGPT2	Endometriosis	Wald ratio	1	0.0125229	0.0794322	0.874728	0.011718
ANGPTL1	Endometriosis	Wald ratio	1	-0.0448776	0.0425149	0.291163	0.040366
ANGPTL2	Endometriosis	Wald ratio	1	0.0474008	0.292552	0.871286	0.00132102
ANGPTL3	Endometriosis	Wald ratio	1	0.0327481	0.0471177	0.487038	0.0451132
ANGPTL4	Endometriosis	Wald ratio	1	-0.112402	0.0432252	0.00931192	0.0391919
ANGPTL7	Endometriosis	Wald ratio	1	-0.0480038	0.0386864	0.214663	0.0510319
ANKMY2	Endometriosis	Wald ratio	1	-0.251836	0.153683	0.101281	0.0030694
ANPEP	Endometriosis	Wald ratio	1	-0.0316444	0.0357431	0.37598	0.0594559
ANXA10	Endometriosis	Wald ratio	1	0.360963	0.238107	0.129527	0.00125835
ANXA11	Endometriosis	Wald ratio	1	-0.324422	0.197569	0.100575	0.0020713
ANXA3	Endometriosis	Wald ratio	1	-0.0302048	0.137309	0.82589	0.00402023
ANXA4	Endometriosis	Wald ratio	1	0.285684	0.238584	0.231146	0.00110084
ANXA5	Endometriosis	Wald ratio	1	0.00353288	0.115577	0.975615	0.00558024
AOC1	Endometriosis	Wald ratio	1	0.0605829	0.0493962	0.220022	0.0284455
AP1G2	Endometriosis	Wald ratio	1	-0.00985922	0.0294526	0.737815	0.0721516
AP3B1	Endometriosis	Wald ratio	1	0.384518	0.268518	0.152145	0.00124317
APBB1IP	Endometriosis	Wald ratio	1	-0.000867741	0.0594201	0.988349	0.0233902
APCS	Endometriosis	Wald ratio	1	-0.0700751	0.0765344	0.359876	0.0103552
APEX1	Endometriosis	Wald ratio	1	0.0403383	0.0309639	0.192658	0.0770852
APOA1	Endometriosis	Wald ratio	1	-0.208167	0.190705	0.275024	0.00212364
APOA2	Endometriosis	Wald ratio	1	-0.150656	0.183653	0.412029	0.0023246
APOD	Endometriosis	Wald ratio	1	-0.136105	0.0958443	0.155588	0.00933745
APOF	Endometriosis	Wald ratio	1	0.202363	0.125065	0.105649	0.00521729
APOL1	Endometriosis	Wald ratio	1	-0.1059	0.0520768	0.0419989	0.0369847
APP	Endometriosis	Wald ratio	1	0.254099	0.176018	0.148853	0.00248193
APPL2	Endometriosis	Wald ratio	1	0.090185	0.0936669	0.335634	0.0079533
APRT	Endometriosis	Wald ratio	1	0.0443256	0.187282	0.812907	0.00203161
AREG	Endometriosis	Wald ratio	1	-0.106182	0.0843524	0.208106	0.0137091
ARFIP1	Endometriosis	Wald ratio	1	-0.111846	0.0757956	0.140043	0.0124698
ARG1	Endometriosis	Wald ratio	1	-0.104606	0.0599594	0.0810515	0.0167509
ARG2	Endometriosis	Wald ratio	1	-0.345434	0.198503	0.0818251	0.00167588
ARHGAP25	Endometriosis	Wald ratio	1	0.0405018	0.131437	0.757971	0.00414536
ARHGAP45	Endometriosis	Wald ratio	1	-0.0484851	0.169911	0.775371	0.00261205
ARHGEF10	Endometriosis	Wald ratio	1	0.0367133	0.0430989	0.394304	0.037677
ARHGEF5	Endometriosis	Wald ratio	1	-0.0134172	0.0307744	0.662846	0.0795058
ARL2BP	Endometriosis	Wald ratio	1	-0.482946	0.151619	0.00144622	0.00299132
ARSA	Endometriosis	Wald ratio	1	0.0182592	0.0402047	0.649716	0.0533486
ARSB	Endometriosis	Wald ratio	1	0.148388	0.0413957	0.000337567	0.0421112
ART3	Endometriosis	Wald ratio	1	-0.111315	0.0508387	0.0285547	0.0336787
ART5	Endometriosis	Wald ratio	1	0.142466	0.154727	0.35718	0.0037761
ASAH1	Endometriosis	Wald ratio	1	0.0499666	0.0341631	0.14358	0.0609515
ASGR1	Endometriosis	Wald ratio	1	0.163867	0.0716794	0.0222474	0.0122891
ASGR2	Endometriosis	Wald ratio	1	0.132001	0.0425283	0.00191031	0.0437577
ASPN	Endometriosis	Wald ratio	1	-0.072046	0.052116	0.166844	0.0309264
ASRGL1	Endometriosis	Wald ratio	1	0.00994715	0.035168	0.777295	0.0568285
ATOX1	Endometriosis	Wald ratio	1	0.200036	0.169638	0.238321	0.00259877
ATP5IF1	Endometriosis	Wald ratio	1	0.121894	0.114641	0.287663	0.00588318
ATP6V1G2	Endometriosis	Wald ratio	1	0.114291	0.10151	0.260205	0.0106819
ATRAID	Endometriosis	Wald ratio	1	-0.123845	0.0495591	0.012457	0.0335851
ATXN10	Endometriosis	Wald ratio	1	-0.0374399	0.12894	0.771536	0.00469768
ATXN2L	Endometriosis	Wald ratio	1	-0.174758	0.249256	0.483229	0.00121938
ATXN3	Endometriosis	Wald ratio	1	-0.0805425	0.0471269	0.0874402	0.0369449
AXIN1	Endometriosis	Wald ratio	1	0.191295	0.253352	0.450215	0.00122217
AXL	Endometriosis	Wald ratio	1	-0.00401934	0.0717607	0.955334	0.0155021
AZU1	Endometriosis	Wald ratio	1	0.0328079	0.123312	0.790197	0.00451574
B4GALT1	Endometriosis	Wald ratio	1	0.0426644	0.0557475	0.444084	0.0218544
B4GAT1	Endometriosis	Wald ratio	1	0.00257599	0.0448551	0.954203	0.0371484
BACH1	Endometriosis	Wald ratio	1	-0.0739463	0.293704	0.801218	0.000884978
BAG3	Endometriosis	Wald ratio	1	-0.236389	0.203274	0.244868	0.00169007
BAIAP2	Endometriosis	Wald ratio	1	-0.455972	0.148636	0.00215708	0.0026443
BAMBI	Endometriosis	Wald ratio	1	-0.483091	0.288463	0.0939916	0.000933595
BANK1	Endometriosis	Wald ratio	1	0.159385	0.188203	0.397062	0.00211073
BCAM	Endometriosis	Wald ratio	1	-0.0584205	0.0808492	0.469934	0.0126095
BCAN	Endometriosis	Wald ratio	1	-0.0583522	0.0566091	0.302639	0.0249914
BCAT1	Endometriosis	Wald ratio	1	0.0411823	0.0506234	0.415929	0.0337565
BCL2	Endometriosis	Wald ratio	1	0.355554	0.334846	0.288306	0.00126887
BCL2L15	Endometriosis	Wald ratio	1	0.0251136	0.0743614	0.735572	0.0142038
BCR	Endometriosis	Wald ratio	1	0.212165	0.201538	0.292464	0.00148546
BGLAP	Endometriosis	Wald ratio	1	-0.107602	0.142869	0.451357	0.00507103
BIN2	Endometriosis	Wald ratio	1	0.096486	0.130536	0.459813	0.00658496
BLVRB	Endometriosis	Wald ratio	1	-0.0612624	0.255931	0.810818	0.00135499
BMP6	Endometriosis	Wald ratio	1	-0.158786	0.0897385	0.0768228	0.00919367
BMPER	Endometriosis	Wald ratio	1	-0.0491226	0.0642112	0.444262	0.0121207
BNIP3L	Endometriosis	Wald ratio	1	0.200714	0.244945	0.412543	0.00132525
BOC	Endometriosis	Wald ratio	1	0.117735	0.0649317	0.0697992	0.0123637
BOLA1	Endometriosis	Wald ratio	1	-0.0120408	0.138632	0.930787	0.00554535
BPIFA2	Endometriosis	Wald ratio	1	-0.0681143	0.106506	0.522474	0.00745853
BPIFB1	Endometriosis	Wald ratio	1	-0.021635	0.0286897	0.450787	0.0858881
BPIFB2	Endometriosis	Wald ratio	1	-0.0400722	0.04865	0.410119	0.0353126
BSG	Endometriosis	Wald ratio	1	0.0260755	0.097088	0.788256	0.00879303
BST2	Endometriosis	Wald ratio	1	0.087906	0.0841862	0.2964	0.00726839
BTC	Endometriosis	Wald ratio	1	-0.0333288	0.029203	0.253754	0.0757533
BTD	Endometriosis	Wald ratio	1	0.0191723	0.030165	0.52505	0.0819565
BTN1A1	Endometriosis	Wald ratio	1	-0.0905481	0.0516981	0.0798635	0.0170448
BTN2A1	Endometriosis	Wald ratio	1	-0.00565473	0.0539288	0.91649	0.0386436
C10orf99	Endometriosis	Wald ratio	1	-0.00615136	0.057069	0.914164	0.0244521
C17orf49	Endometriosis	Wald ratio	1	0.375162	0.233293	0.10781	0.00114183
C1orf56	Endometriosis	Wald ratio	1	0.390945	0.234989	0.0961776	0.00132719
C1QA	Endometriosis	Wald ratio	1	-0.0362142	0.0359015	0.313113	0.0550925
C1QL2	Endometriosis	Wald ratio	1	0.0203146	0.0462683	0.660617	0.0273319
C1QTNF1	Endometriosis	Wald ratio	1	0.0137781	0.0737927	0.851885	0.0276154
C1QTNF5	Endometriosis	Wald ratio	1	-0.0796417	0.093324	0.393443	0.00714271
C1QTNF6	Endometriosis	Wald ratio	1	0.289399	0.211623	0.171461	0.00183738
C1R	Endometriosis	Wald ratio	1	-0.261123	0.235774	0.268072	0.00129639
C1RL	Endometriosis	Wald ratio	1	-0.185431	0.133445	0.16466	0.00401459
C1S	Endometriosis	Wald ratio	1	-0.230294	0.207938	0.268072	0.00166191
C2	Endometriosis	Wald ratio	1	-0.108712	0.0618228	0.0786706	0.0213148
C2CD2L	Endometriosis	Wald ratio	1	0.426985	0.224948	0.0576762	0.0013953
C2orf69	Endometriosis	Wald ratio	1	0.239955	0.222176	0.280132	0.0012398
C3	Endometriosis	Wald ratio	1	-0.0283826	0.0936713	0.761889	0.0064318
C4BPB	Endometriosis	Wald ratio	1	-0.138461	0.0861834	0.108146	0.0110588
C5	Endometriosis	Wald ratio	1	0.0503595	0.0844292	0.550862	0.0101657
C6orf58	Endometriosis	Wald ratio	1	0.0300151	0.0325246	0.356088	0.0690016
C7	Endometriosis	Wald ratio	1	0.0671387	0.0314703	0.0328922	0.0723535
C7orf50	Endometriosis	Wald ratio	1	0.0076348	0.0364977	0.834303	0.0471371
C9	Endometriosis	Wald ratio	1	-0.0481081	0.143129	0.736782	0.00376278
CA1	Endometriosis	Wald ratio	1	-0.156648	0.144207	0.277357	0.00418943
CA11	Endometriosis	Wald ratio	1	-0.0214442	0.169723	0.899456	0.00186646
CA12	Endometriosis	Wald ratio	1	-0.0130382	0.0436586	0.765214	0.0347168
CA13	Endometriosis	Wald ratio	1	0.0383502	0.0541363	0.478697	0.0302101
CA2	Endometriosis	Wald ratio	1	-0.00943039	0.121473	0.938119	0.00578553
CA3	Endometriosis	Wald ratio	1	0.0075847	0.0926354	0.934745	0.0126633
CA4	Endometriosis	Wald ratio	1	0.0558502	0.0503967	0.26777	0.0217074
CACNB3	Endometriosis	Wald ratio	1	-0.0817473	0.129387	0.527516	0.00528372
CACYBP	Endometriosis	Wald ratio	1	-0.0877461	0.117989	0.457071	0.00590509
CALB1	Endometriosis	Wald ratio	1	-0.0449039	0.234865	0.848377	0.001436
CALB2	Endometriosis	Wald ratio	1	0.0615964	0.198229	0.756003	0.00199331
CALCA	Endometriosis	Wald ratio	1	-0.0445739	0.120471	0.711384	0.00795323
CALCB	Endometriosis	Wald ratio	1	0.0803352	0.131774	0.542096	0.00602639
CALCOCO1	Endometriosis	Wald ratio	1	-0.117919	0.0949139	0.214097	0.00528522
CALCOCO2	Endometriosis	Wald ratio	1	0.434347	0.214111	0.042499	0.00160792
CAMKK1	Endometriosis	Wald ratio	1	0.0423995	0.0437161	0.332106	0.0352454
CANT1	Endometriosis	Wald ratio	1	-0.0538079	0.0953057	0.572358	0.00981273
CAPS	Endometriosis	Wald ratio	1	0.0499816	0.111932	0.655212	0.00694028
CARHSP1	Endometriosis	Wald ratio	1	-0.275017	0.157231	0.0802689	0.00322853
CASP1	Endometriosis	Wald ratio	1	-0.129153	0.220398	0.557878	0.00128561
CASP10	Endometriosis	Wald ratio	1	0.0448312	0.0662563	0.498639	0.0165285
CASP3	Endometriosis	Wald ratio	1	0.0459584	0.10467	0.660604	0.00663274
CASP7	Endometriosis	Wald ratio	1	-0.149391	0.104962	0.154654	0.00649636
CASP8	Endometriosis	Wald ratio	1	0.0232372	0.0631727	0.712995	0.0238961
CASP9	Endometriosis	Wald ratio	1	0.233421	0.152422	0.125668	0.00329753
CAT	Endometriosis	Wald ratio	1	0.164616	0.0810664	0.042293	0.0131677
CBLIF	Endometriosis	Wald ratio	1	-0.043723	0.059409	0.461751	0.0244773
CBLN4	Endometriosis	Wald ratio	1	-0.0189436	0.0772122	0.806189	0.014818
CBS	Endometriosis	Wald ratio	1	0.151781	0.204398	0.457739	0.00249771
CC2D1A	Endometriosis	Wald ratio	1	0.0653263	0.21321	0.759305	0.00180184
CCDC50	Endometriosis	Wald ratio	1	-0.117715	0.117778	0.317568	0.00525819
CCDC80	Endometriosis	Wald ratio	1	-0.18825	0.175901	0.284528	0.00282853
CCL11	Endometriosis	Wald ratio	1	0.114049	0.124749	0.360595	0.00525482
CCL13	Endometriosis	Wald ratio	1	0.09548	0.0785941	0.224424	0.0134397
CCL17	Endometriosis	Wald ratio	1	-0.130053	0.071159	0.0676037	0.0152666
CCL19	Endometriosis	Wald ratio	1	0.0293496	0.158138	0.852762	0.00257248
CCL2	Endometriosis	Wald ratio	1	0.0186825	0.217026	0.9314	0.00190048
CCL20	Endometriosis	Wald ratio	1	0.0944772	0.146061	0.51774	0.00439575
CCL21	Endometriosis	Wald ratio	1	0.202804	0.12934	0.116882	0.00493688
CCL22	Endometriosis	Wald ratio	1	-0.159873	0.0956456	0.094621	0.00726564
CCL26	Endometriosis	Wald ratio	1	0.0229171	0.112346	0.838365	0.00612696
CCL27	Endometriosis	Wald ratio	1	-0.00372322	0.0579646	0.948785	0.0208658
CCL28	Endometriosis	Wald ratio	1	-0.146401	0.213089	0.492057	0.00175344
CCN1	Endometriosis	Wald ratio	1	-0.0184047	0.1251	0.883038	0.00589214
CCN2	Endometriosis	Wald ratio	1	0.0507577	0.0385828	0.188324	0.0422736
CCN3	Endometriosis	Wald ratio	1	-0.0437545	0.0542932	0.420305	0.0328951
CCN4	Endometriosis	Wald ratio	1	0.041247	0.0277735	0.137512	0.084679
CCN5	Endometriosis	Wald ratio	1	0.044041	0.0603743	0.465716	0.0233845
CD101	Endometriosis	Wald ratio	1	7.73227e-05	0.0300328	0.997946	0.0656282
CD14	Endometriosis	Wald ratio	1	0.0422088	0.041427	0.308263	0.0372888
CD164	Endometriosis	Wald ratio	1	-0.102778	0.0828971	0.215038	0.0101554
CD177	Endometriosis	Wald ratio	1	0.00832472	0.0247965	0.737081	0.104844
CD200	Endometriosis	Wald ratio	1	0.0540584	0.0634283	0.394061	0.0142324
CD207	Endometriosis	Wald ratio	1	0.0297852	0.0294615	0.312022	0.0919334
CD209	Endometriosis	Wald ratio	1	-0.00940205	0.0363368	0.79583	0.0648267
CD22	Endometriosis	Wald ratio	1	-0.0373347	0.0473956	0.430858	0.0327435
CD244	Endometriosis	Wald ratio	1	0.0426375	0.0375924	0.256708	0.0517929
CD27	Endometriosis	Wald ratio	1	-0.00702008	0.0527755	0.894179	0.0328566
CD274	Endometriosis	Wald ratio	1	-0.0435825	0.0396525	0.271719	0.0440636
CD28	Endometriosis	Wald ratio	1	0.189114	0.0708909	0.00763789	0.0192299
CD2AP	Endometriosis	Wald ratio	1	-0.0893708	0.0460277	0.0521766	0.0387716
CD300A	Endometriosis	Wald ratio	1	0.099166	0.0778377	0.20266	0.0140734
CD300C	Endometriosis	Wald ratio	1	0.0230317	0.0290308	0.427572	0.0668233
CD300E	Endometriosis	Wald ratio	1	0.0429444	0.0362526	0.236181	0.0592196
CD300LG	Endometriosis	Wald ratio	1	0.0358292	0.0733476	0.625207	0.0136728
CD302	Endometriosis	Wald ratio	1	-0.0348878	0.0502002	0.487071	0.0431525
CD34	Endometriosis	Wald ratio	1	0.168354	0.230758	0.465653	0.00141626
CD36	Endometriosis	Wald ratio	1	0.034796	0.0447135	0.436451	0.0361403
CD38	Endometriosis	Wald ratio	1	-0.0244045	0.0349547	0.485067	0.0874704
CD4	Endometriosis	Wald ratio	1	0.0275117	0.0369287	0.456276	0.0550149
CD40	Endometriosis	Wald ratio	1	-0.0275968	0.0319648	0.387946	0.0651078
CD46	Endometriosis	Wald ratio	1	9.904e-06	0.13673	0.999942	0.00395191
CD5	Endometriosis	Wald ratio	1	-0.0129366	0.0976873	0.894645	0.00955343
CD55	Endometriosis	Wald ratio	1	-0.0317972	0.0280815	0.257502	0.0780594
CD58	Endometriosis	Wald ratio	1	0.0593038	0.0611234	0.331931	0.01509
CD59	Endometriosis	Wald ratio	1	0.0250518	0.0505694	0.620321	0.0297798
CD5L	Endometriosis	Wald ratio	1	-0.0622563	0.0601847	0.30094	0.0199185
CD63	Endometriosis	Wald ratio	1	0.219321	0.242153	0.365087	0.00130019
CD69	Endometriosis	Wald ratio	1	-0.420276	0.275273	0.126821	0.000966085
CD7	Endometriosis	Wald ratio	1	0.0424858	0.0534577	0.426756	0.0227197
CD72	Endometriosis	Wald ratio	1	-0.0150885	0.0898868	0.866693	0.00977073
CD74	Endometriosis	Wald ratio	1	0.12144	0.280738	0.665325	0.00177966
CD79B	Endometriosis	Wald ratio	1	0.00968934	0.0763063	0.898957	0.0140292
CD80	Endometriosis	Wald ratio	1	0.0204477	0.0319149	0.52172	0.0724379
CD83	Endometriosis	Wald ratio	1	-0.12935	0.0737032	0.0792577	0.0148594
CD84	Endometriosis	Wald ratio	1	0.0554779	0.0942461	0.556096	0.00665843
CD86	Endometriosis	Wald ratio	1	0.11866	0.121391	0.328319	0.00572979
CD8A	Endometriosis	Wald ratio	1	-0.0491887	0.0563596	0.382791	0.0378342
CDC27	Endometriosis	Wald ratio	1	0.0775867	0.175196	0.657869	0.00239089
CDCP1	Endometriosis	Wald ratio	1	0.115497	0.0504201	0.0219813	0.0344665
CDH1	Endometriosis	Wald ratio	1	-0.0267187	0.261566	0.918638	0.00120149
CDH15	Endometriosis	Wald ratio	1	-0.0218009	0.0365432	0.55079	0.0613291
CDH2	Endometriosis	Wald ratio	1	-0.0603233	0.141978	0.670925	0.00539683
CDH23	Endometriosis	Wald ratio	1	-0.115174	0.103174	0.264288	0.00939084
CDH3	Endometriosis	Wald ratio	1	-0.155455	0.150052	0.300198	0.00299902
CDH5	Endometriosis	Wald ratio	1	0.0278249	0.0550071	0.612967	0.0220702
CDHR1	Endometriosis	Wald ratio	1	-0.107631	0.0549936	0.0503294	0.0244804
CDHR2	Endometriosis	Wald ratio	1	-0.0398033	0.118031	0.735946	0.00738361
CDKN1A	Endometriosis	Wald ratio	1	0.399744	0.125992	0.00150991	0.0047876
CDNF	Endometriosis	Wald ratio	1	-0.0225995	0.0705769	0.748808	0.0203799
CDON	Endometriosis	Wald ratio	1	-0.0864021	0.122997	0.482384	0.00606712
CEACAM1	Endometriosis	Wald ratio	1	-0.0381959	0.0476358	0.42265	0.0364908
CEACAM16	Endometriosis	Wald ratio	1	-0.0245241	0.0367449	0.504506	0.0532885
CEACAM19	Endometriosis	Wald ratio	1	0.162807	0.126274	0.19729	0.00454245
CEACAM20	Endometriosis	Wald ratio	1	-0.0755202	0.0770707	0.327144	0.0128082
CEACAM5	Endometriosis	Wald ratio	1	-0.0848068	0.0577748	0.142135	0.0173292
CEACAM6	Endometriosis	Wald ratio	1	-0.0457335	0.100907	0.650386	0.00767983
CEACAM8	Endometriosis	Wald ratio	1	-0.0496584	0.109567	0.650386	0.00644619
CEBPB	Endometriosis	Wald ratio	1	0.252532	0.243669	0.300028	0.00123392
CELA2A	Endometriosis	Wald ratio	1	-0.0413384	0.162238	0.798877	0.00281965
CELA3A	Endometriosis	Wald ratio	1	0.0874547	0.0602408	0.146571	0.0218437
CELSR2	Endometriosis	Wald ratio	1	-0.00843857	0.0319053	0.791404	0.0702828
CEMIP2	Endometriosis	Wald ratio	1	-0.059273	0.0980706	0.545583	0.00644994
CEP112	Endometriosis	Wald ratio	1	-0.0641784	0.0539517	0.234222	0.023877
CEP152	Endometriosis	Wald ratio	1	-0.119848	0.222276	0.589759	0.00104149
CEP170	Endometriosis	Wald ratio	1	0.00474087	0.183058	0.979339	0.00229277
CEP20	Endometriosis	Wald ratio	1	0.314493	0.169293	0.0632141	0.00273349
CEP43	Endometriosis	Wald ratio	1	0.158012	0.186203	0.396104	0.0021747
CEP85	Endometriosis	Wald ratio	1	-0.00367048	0.171432	0.982918	0.00223988
CERT1	Endometriosis	Wald ratio	1	0.253614	0.252662	0.31549	0.00139943
CES1	Endometriosis	Wald ratio	1	-0.103937	0.0514056	0.0431857	0.0308576
CES2	Endometriosis	Wald ratio	1	0.0427386	0.16998	0.801479	0.00222296
CES3	Endometriosis	Wald ratio	1	0.110536	0.168999	0.51307	0.002213
CETN3	Endometriosis	Wald ratio	1	-0.11808	0.0877201	0.17827	0.0121759
CFB	Endometriosis	Wald ratio	1	0.0426285	0.0485488	0.379914	0.0484699
CFD	Endometriosis	Wald ratio	1	-0.00520881	0.0888622	0.953257	0.0119714
CFH	Endometriosis	Wald ratio	1	0.00663239	0.0426291	0.876361	0.0526805
CFHR5	Endometriosis	Wald ratio	1	-0.0246151	0.0339881	0.468927	0.0591008
CFI	Endometriosis	Wald ratio	1	0.00599238	0.0558308	0.914526	0.0246177
CGA	Endometriosis	Wald ratio	1	0.0964524	0.354471	0.785543	0.00117377
CGB3	Endometriosis	Wald ratio	1	0.222832	0.19801	0.260438	0.00222101
CGB5	Endometriosis	Wald ratio	1	0.222832	0.19801	0.260438	0.00222101
CGB8	Endometriosis	Wald ratio	1	0.222832	0.19801	0.260438	0.00222101
CHAC2	Endometriosis	Wald ratio	1	0.0739915	0.0878622	0.399714	0.0089586
CHAD	Endometriosis	Wald ratio	1	-0.0607703	0.145961	0.677156	0.00278203
CHCHD10	Endometriosis	Wald ratio	1	-0.068572	0.128267	0.592925	0.00323337
CHCHD6	Endometriosis	Wald ratio	1	0.0986959	0.0513964	0.0548216	0.0272282
CHGA	Endometriosis	Wald ratio	1	0.112044	0.0701113	0.110024	0.0169337
CHL1	Endometriosis	Wald ratio	1	-0.00415959	0.0406921	0.918581	0.0421357
CHMP1A	Endometriosis	Wald ratio	1	0.00578593	0.128169	0.963993	0.00447139
CHMP6	Endometriosis	Wald ratio	1	-0.202671	0.0696086	0.00359612	0.0121865
CHRDL2	Endometriosis	Wald ratio	1	-0.0250768	0.070306	0.721331	0.0173978
CIAPIN1	Endometriosis	Wald ratio	1	-0.0562753	0.215672	0.794146	0.00163552
CILP	Endometriosis	Wald ratio	1	0.0062974	0.0420709	0.881013	0.0421322
CKAP4	Endometriosis	Wald ratio	1	0.103223	0.0611935	0.0916378	0.0189929
CKMT1A	Endometriosis	Wald ratio	1	-0.129513	0.120565	0.282722	0.0106995
CKMT1B	Endometriosis	Wald ratio	1	-0.129513	0.120565	0.282722	0.0106995
CLEC11A	Endometriosis	Wald ratio	1	0.269602	0.103168	0.00896924	0.00664556
CLEC12A	Endometriosis	Wald ratio	1	0.0437978	0.0284369	0.123517	0.085941
CLEC14A	Endometriosis	Wald ratio	1	0.18748	0.144851	0.195564	0.00388349
CLEC1A	Endometriosis	Wald ratio	1	0.0588349	0.0395864	0.137216	0.0496683
CLEC1B	Endometriosis	Wald ratio	1	-0.120302	0.0835083	0.149698	0.0109472
CLEC3B	Endometriosis	Wald ratio	1	0.0755412	0.0550678	0.170131	0.0231174
CLEC4G	Endometriosis	Wald ratio	1	0.095643	0.0866181	0.26951	0.0124129
CLEC4M	Endometriosis	Wald ratio	1	-0.00828032	0.0320016	0.79583	0.0811068
CLEC5A	Endometriosis	Wald ratio	1	0.0106166	0.0446931	0.812235	0.0369362
CLIC5	Endometriosis	Wald ratio	1	-0.0260815	0.103701	0.801422	0.00656997
CLIP2	Endometriosis	Wald ratio	1	0.132348	0.119252	0.267078	0.00612378
CLMP	Endometriosis	Wald ratio	1	-0.000476355	0.0371845	0.989779	0.0631718
CLSTN2	Endometriosis	Wald ratio	1	-0.0509057	0.0398664	0.201635	0.0482858
CLU	Endometriosis	Wald ratio	1	-0.036336	0.129456	0.778955	0.00459567
CNDP1	Endometriosis	Wald ratio	1	0.0247918	0.0430228	0.564449	0.0422288
CNP	Endometriosis	Wald ratio	1	0.141439	0.148174	0.339804	0.0030098
CNPY4	Endometriosis	Wald ratio	1	0.121661	0.0765851	0.112157	0.0147956
CNTN1	Endometriosis	Wald ratio	1	-0.075442	0.0615363	0.220208	0.0228637
CNTN3	Endometriosis	Wald ratio	1	0.0296513	0.0525983	0.572937	0.0283849
CNTN4	Endometriosis	Wald ratio	1	0.0456817	0.0431055	0.289251	0.0313944
CNTN5	Endometriosis	Wald ratio	1	0.00307674	0.0352452	0.930437	0.0660754
CNTNAP4	Endometriosis	Wald ratio	1	-0.0555044	0.25016	0.824411	0.00110082
COCH	Endometriosis	Wald ratio	1	0.0322685	0.0387438	0.404919	0.0499938
COL15A1	Endometriosis	Wald ratio	1	0.0646596	0.0640279	0.312559	0.0177526
COL18A1	Endometriosis	Wald ratio	1	-0.0355158	0.0756914	0.638913	0.0128122
COL1A1	Endometriosis	Wald ratio	1	-0.167416	0.278104	0.547179	0.000981462
COL24A1	Endometriosis	Wald ratio	1	0.000558566	0.109201	0.995919	0.00749506
COL3A1	Endometriosis	Wald ratio	1	-0.0605168	0.296722	0.838392	0.00101926
COL4A1	Endometriosis	Wald ratio	1	-0.0155948	0.0734251	0.831803	0.0161352
COL5A1	Endometriosis	Wald ratio	1	-0.0499161	0.0544448	0.359237	0.0219947
COL6A3	Endometriosis	Wald ratio	1	0.0492214	0.133109	0.711545	0.00423977
COL9A1	Endometriosis	Wald ratio	1	-0.0696021	0.0843141	0.409083	0.0113015
COLEC12	Endometriosis	Wald ratio	1	0.311109	0.100833	0.00203281	0.008268
COMMD1	Endometriosis	Wald ratio	1	0.424563	0.192074	0.0270766	0.00221108
COMP	Endometriosis	Wald ratio	1	0.00781251	0.102333	0.939145	0.0081737
COMT	Endometriosis	Wald ratio	1	0.0194327	0.0272021	0.474991	0.0917745
COQ7	Endometriosis	Wald ratio	1	-0.029018	0.105522	0.783319	0.00698032
CPA1	Endometriosis	Wald ratio	1	-0.112988	0.0766771	0.1406	0.0154152
CPA2	Endometriosis	Wald ratio	1	-0.0629377	0.0330917	0.0571818	0.0596127
CPB1	Endometriosis	Wald ratio	1	0.0441406	0.111855	0.693122	0.00647187
CPE	Endometriosis	Wald ratio	1	0.0506138	0.0527264	0.337089	0.0274769
CPM	Endometriosis	Wald ratio	1	0.157475	0.12787	0.218128	0.00539632
CPOX	Endometriosis	Wald ratio	1	-0.00427636	0.0918197	0.962853	0.00566668
CPQ	Endometriosis	Wald ratio	1	0.0426674	0.0577304	0.459858	0.0221214
CPXM1	Endometriosis	Wald ratio	1	-0.0427158	0.038331	0.26511	0.0475963
CR1	Endometriosis	Wald ratio	1	0.00258281	0.0281802	0.926973	0.0822345
CR2	Endometriosis	Wald ratio	1	0.0020979	0.101331	0.983482	0.0119287
CRACR2A	Endometriosis	Wald ratio	1	0.108911	0.0952523	0.252875	0.00846069
CRADD	Endometriosis	Wald ratio	1	0.0261976	0.172521	0.879304	0.00270816
CREG1	Endometriosis	Wald ratio	1	-0.0955732	0.0798058	0.231084	0.0191322
CRELD2	Endometriosis	Wald ratio	1	0.0490168	0.0418664	0.241683	0.0412601
CRH	Endometriosis	Wald ratio	1	-0.117244	0.0695593	0.0918858	0.0165728
CRIM1	Endometriosis	Wald ratio	1	-0.322494	0.0911819	0.000404967	0.00761163
CRIP2	Endometriosis	Wald ratio	1	0.0331701	0.0832772	0.690402	0.00974847
CRNN	Endometriosis	Wald ratio	1	0.0334016	0.0281717	0.235763	0.0915868
CRTAM	Endometriosis	Wald ratio	1	-0.0314092	0.0390467	0.421165	0.0452828
CRYBB1	Endometriosis	Wald ratio	1	0.0669094	0.0781858	0.392122	0.0129066
CRYM	Endometriosis	Wald ratio	1	-0.0209118	0.0315377	0.507284	0.0609683
CRYZL1	Endometriosis	Wald ratio	1	0.177404	0.161646	0.27243	0.00283744
CSF1	Endometriosis	Wald ratio	1	0.117652	0.0647347	0.0691477	0.0180419
CSF1R	Endometriosis	Wald ratio	1	0.156769	0.08857	0.0767272	0.0128856
CSF2	Endometriosis	Wald ratio	1	0.00533114	0.0528598	0.919666	0.019475
CSF3	Endometriosis	Wald ratio	1	-0.386671	0.163411	0.0179695	0.00289731
CSF3R	Endometriosis	Wald ratio	1	0.0545317	0.0645973	0.398569	0.017913
CSPG4	Endometriosis	Wald ratio	1	-0.157255	0.109448	0.150773	0.00800168
CSRP3	Endometriosis	Wald ratio	1	-0.00865154	0.212822	0.967574	0.0016033
CST3	Endometriosis	Wald ratio	1	-0.070916	0.0441897	0.108536	0.0422412
CST6	Endometriosis	Wald ratio	1	-0.084838	0.113426	0.454486	0.00692451
CTBS	Endometriosis	Wald ratio	1	-0.0793871	0.0509628	0.119293	0.0320399
CTF1	Endometriosis	Wald ratio	1	0.382845	0.233994	0.101812	0.00134716
CTRC	Endometriosis	Wald ratio	1	0.0303317	0.0406841	0.455944	0.0455758
CTRL	Endometriosis	Wald ratio	1	0.230927	0.171324	0.17769	0.00242795
CTSD	Endometriosis	Wald ratio	1	-0.0604368	0.0488365	0.21589	0.034385
CTSE	Endometriosis	Wald ratio	1	0.0508611	0.173043	0.768818	0.00236835
CTSF	Endometriosis	Wald ratio	1	0.0196355	0.0677774	0.772041	0.0191542
CTSO	Endometriosis	Wald ratio	1	-0.0996538	0.0727323	0.170642	0.0168272
CTSS	Endometriosis	Wald ratio	1	-0.0540521	0.0295806	0.0676574	0.0637815
CTSV	Endometriosis	Wald ratio	1	0.0751831	0.0550727	0.172202	0.0244252
CTSZ	Endometriosis	Wald ratio	1	0.157756	0.191193	0.409305	0.00309843
CWC15	Endometriosis	Wald ratio	1	0.0263677	0.219259	0.904278	0.00150093
CX3CL1	Endometriosis	Wald ratio	1	-0.0458576	0.0580853	0.429827	0.0222685
CXADR	Endometriosis	Wald ratio	1	0.0109083	0.104007	0.91647	0.00723798
CXCL10	Endometriosis	Wald ratio	1	-0.0555361	0.0540332	0.304038	0.0257326
CXCL11	Endometriosis	Wald ratio	1	0.188221	0.183127	0.304038	0.00243951
CXCL12	Endometriosis	Wald ratio	1	0.0110423	0.0662784	0.86768	0.0167902
CXCL13	Endometriosis	Wald ratio	1	-0.280676	0.22126	0.204606	0.00147037
CXCL17	Endometriosis	Wald ratio	1	0.199926	0.213074	0.348094	0.00241668
CXCL5	Endometriosis	Wald ratio	1	-0.0782463	0.0325647	0.0162705	0.073057
CXCL8	Endometriosis	Wald ratio	1	-0.222033	0.227982	0.330102	0.00155678
CXCL9	Endometriosis	Wald ratio	1	-0.0394206	0.0894271	0.659348	0.010049
CYB5R2	Endometriosis	Wald ratio	1	0.0255766	0.0487461	0.599799	0.0298935
CYTL1	Endometriosis	Wald ratio	1	0.0319532	0.0349105	0.36004	0.0778887
DAAM1	Endometriosis	Wald ratio	1	0.0737308	0.216018	0.732864	0.00155011
DAG1	Endometriosis	Wald ratio	1	-0.465482	0.204549	0.0228671	0.00156015
DAPK2	Endometriosis	Wald ratio	1	-0.0353405	0.0322313	0.272876	0.0696629
DAPP1	Endometriosis	Wald ratio	1	-0.025346	0.120269	0.833087	0.00511954
DARS1	Endometriosis	Wald ratio	1	-0.187476	0.180159	0.298054	0.00180782
DBI	Endometriosis	Wald ratio	1	0.093654	0.0495054	0.0585187	0.0340956
DBN1	Endometriosis	Wald ratio	1	-0.438125	0.257118	0.0883833	0.0011212
DBNL	Endometriosis	Wald ratio	1	0.272544	0.226239	0.228331	0.0015499
DCBLD2	Endometriosis	Wald ratio	1	0.261109	0.101011	0.00973915	0.00880851
DCC	Endometriosis	Wald ratio	1	-0.021608	0.0565057	0.702161	0.0255828
DCN	Endometriosis	Wald ratio	1	-0.0461838	0.335556	0.89053	0.000913584
DCTD	Endometriosis	Wald ratio	1	-0.140418	0.232764	0.546335	0.00132157
DCTPP1	Endometriosis	Wald ratio	1	0.0674309	0.184737	0.715104	0.00241779
DCXR	Endometriosis	Wald ratio	1	-0.165681	0.14817	0.26349	0.00373806
DDAH1	Endometriosis	Wald ratio	1	-0.0843039	0.0772279	0.274998	0.0117577
DDC	Endometriosis	Wald ratio	1	0.0997958	0.0548096	0.0686414	0.0254058
DDHD2	Endometriosis	Wald ratio	1	0.182228	0.141552	0.19797	0.00469545
DDT	Endometriosis	Wald ratio	1	0.0765777	0.0645124	0.235219	0.0207439
DDX58	Endometriosis	Wald ratio	1	-0.104035	0.0453739	0.0218572	0.0341916
DEFA1	Endometriosis	Wald ratio	1	0.0409843	0.0596478	0.492016	0.0217462
DEFA1B	Endometriosis	Wald ratio	1	0.0409843	0.0596478	0.492016	0.0217462
DEFB104A	Endometriosis	Wald ratio	1	0.131419	0.140106	0.348244	0.00348285
DEFB104B	Endometriosis	Wald ratio	1	0.131419	0.140106	0.348244	0.00348285
DEFB4A	Endometriosis	Wald ratio	1	-0.070194	0.103711	0.498517	0.00649134
DEFB4B	Endometriosis	Wald ratio	1	-0.326697	0.19796	0.0988772	0.00222474
DGCR6	Endometriosis	Wald ratio	1	0.0940429	0.251757	0.708742	0.00136664
DHRS4L2	Endometriosis	Wald ratio	1	0.00135661	0.0611867	0.982311	0.0205649
DKK1	Endometriosis	Wald ratio	1	0.113994	0.118374	0.335548	0.00539912
DKK3	Endometriosis	Wald ratio	1	0.00428717	0.0339688	0.899566	0.0634725
DKK4	Endometriosis	Wald ratio	1	0.054075	0.0536422	0.313422	0.020032
DLL1	Endometriosis	Wald ratio	1	0.0577524	0.0770818	0.453716	0.0130501
DMP1	Endometriosis	Wald ratio	1	-0.231554	0.242412	0.339472	0.00141336
DNAJA4	Endometriosis	Wald ratio	1	-0.210488	0.128118	0.100399	0.00795472
DNAJB1	Endometriosis	Wald ratio	1	-0.0934185	0.242761	0.700374	0.00146208
DNAJB14	Endometriosis	Wald ratio	1	-0.0144075	0.244609	0.953032	0.00118864
DNAJB6	Endometriosis	Wald ratio	1	-0.0984382	0.0639155	0.123528	0.0175414
DNAJC21	Endometriosis	Wald ratio	1	0.0497233	0.113144	0.660322	0.00591269
DNAJC6	Endometriosis	Wald ratio	1	0.0219892	0.155777	0.887745	0.00321145
DNER	Endometriosis	Wald ratio	1	0.0688654	0.0479084	0.150593	0.0356091
DNM1	Endometriosis	Wald ratio	1	-0.0475008	0.0447304	0.288265	0.0327519
DNMBP	Endometriosis	Wald ratio	1	0.0076688	0.170676	0.964162	0.00352807
DNPH1	Endometriosis	Wald ratio	1	0.0123962	0.062663	0.843183	0.0212215
DOC2B	Endometriosis	Wald ratio	1	-0.0875486	0.194651	0.652875	0.00189828
DOK2	Endometriosis	Wald ratio	1	0.084146	0.194376	0.665086	0.00198417
DPEP2	Endometriosis	Wald ratio	1	0.125456	0.0849621	0.13978	0.0084572
DPP10	Endometriosis	Wald ratio	1	-0.0237361	0.0460837	0.606508	0.034761
DPP4	Endometriosis	Wald ratio	1	-0.0765113	0.0529516	0.148478	0.0265662
DPP6	Endometriosis	Wald ratio	1	-0.0861013	0.0519933	0.0977204	0.0292611
DPP7	Endometriosis	Wald ratio	1	0.136851	0.273074	0.616265	0.00130679
DPT	Endometriosis	Wald ratio	1	0.0583357	0.0364533	0.109535	0.0615643
DPY30	Endometriosis	Wald ratio	1	0.425797	0.24074	0.0769441	0.00162656
DRAXIN	Endometriosis	Wald ratio	1	-0.0753217	0.0379246	0.0470232	0.038706
DSC2	Endometriosis	Wald ratio	1	-0.00709882	0.0576177	0.901944	0.0252025
DSG2	Endometriosis	Wald ratio	1	0.0120964	0.0558918	0.828656	0.0259138
DSG3	Endometriosis	Wald ratio	1	0.0496741	0.047976	0.300485	0.0326895
DSG4	Endometriosis	Wald ratio	1	-0.454152	0.258347	0.0787625	0.00119243
DTD1	Endometriosis	Wald ratio	1	-0.204487	0.0769859	0.00790351	0.0131236
DTNB	Endometriosis	Wald ratio	1	-0.130196	0.283013	0.645492	0.00103664
DTX3	Endometriosis	Wald ratio	1	0.145548	0.130771	0.265709	0.00540087
DTYMK	Endometriosis	Wald ratio	1	-0.00336153	0.334028	0.991971	0.00106825
DUSP13	Endometriosis	Wald ratio	1	0.0581105	0.0454865	0.201414	0.034309
DUSP29	Endometriosis	Wald ratio	1	0.00418038	0.0879234	0.962078	0.00878334
DXO	Endometriosis	Wald ratio	1	0.11374	0.0513706	0.0268212	0.0191992
EBAG9	Endometriosis	Wald ratio	1	-0.124074	0.180959	0.492938	0.0023156
EBI3	Endometriosis	Wald ratio	1	-0.0259019	0.0315992	0.412386	0.0752958
ECE1	Endometriosis	Wald ratio	1	-0.0869134	0.228315	0.703445	0.00142661
ECHDC3	Endometriosis	Wald ratio	1	-0.028973	0.0360116	0.421082	0.0864729
ECHS1	Endometriosis	Wald ratio	1	0.162793	0.13708	0.234999	0.005263
ECI2	Endometriosis	Wald ratio	1	0.0900878	0.0497856	0.0703709	0.0323327
EDAR	Endometriosis	Wald ratio	1	-0.0712058	0.0360173	0.0480432	0.062648
EDDM3B	Endometriosis	Wald ratio	1	0.0247648	0.0893528	0.781659	0.0265424
EDF1	Endometriosis	Wald ratio	1	-0.248068	0.283397	0.38139	0.000888623
EDIL3	Endometriosis	Wald ratio	1	0.0101758	0.160332	0.949395	0.00365342
EDN1	Endometriosis	Wald ratio	1	-0.025395	0.0561224	0.650913	0.0258256
EFCAB14	Endometriosis	Wald ratio	1	0.0243571	0.141376	0.863213	0.00392913
EFEMP1	Endometriosis	Wald ratio	1	0.0246154	0.0636154	0.6988	0.0217816
EFHD1	Endometriosis	Wald ratio	1	-0.0506985	0.0759906	0.504664	0.0141331
EFNA1	Endometriosis	Wald ratio	1	0.107587	0.0377148	0.00433566	0.0496928
EGF	Endometriosis	Wald ratio	1	0.0114192	0.0931212	0.902403	0.00873075
EGFL7	Endometriosis	Wald ratio	1	0.0895411	0.111152	0.420487	0.00534619
EGFLAM	Endometriosis	Wald ratio	1	0.0183811	0.033564	0.583936	0.0754266
EGFR	Endometriosis	Wald ratio	1	-0.0379005	0.0704685	0.59069	0.0158126
EGLN1	Endometriosis	Wald ratio	1	0.439564	0.205655	0.0325661	0.00570756
EHBP1	Endometriosis	Wald ratio	1	-0.0962512	0.0832609	0.247674	0.0141013
EHD3	Endometriosis	Wald ratio	1	0.141372	0.0701101	0.043756	0.0148784
EIF2AK2	Endometriosis	Wald ratio	1	-0.0943285	0.0804669	0.241091	0.0115539
EIF2AK3	Endometriosis	Wald ratio	1	-0.0210793	0.101756	0.835888	0.00670474
EIF4B	Endometriosis	Wald ratio	1	0.0900004	0.249475	0.718279	0.00137204
EIF4G3	Endometriosis	Wald ratio	1	0.0285962	0.169775	0.866241	0.00266169
ELN	Endometriosis	Wald ratio	1	-0.0575272	0.198121	0.771538	0.0053546
ELOA	Endometriosis	Wald ratio	1	0.0219074	0.142668	0.877961	0.00381311
ENAH	Endometriosis	Wald ratio	1	0.234309	0.118725	0.0484343	0.00572329
ENDOU	Endometriosis	Wald ratio	1	-0.0321417	0.042636	0.450932	0.0539185
ENG	Endometriosis	Wald ratio	1	0.121866	0.0470536	0.00959897	0.0324587
ENO1	Endometriosis	Wald ratio	1	0.000486211	0.227417	0.998294	0.001505
ENO2	Endometriosis	Wald ratio	1	0.0786148	0.0981157	0.422989	0.00844533
ENO3	Endometriosis	Wald ratio	1	0.0795215	0.136343	0.559729	0.00413779
ENPEP	Endometriosis	Wald ratio	1	-0.180095	0.263041	0.493556	0.00114938
ENPP2	Endometriosis	Wald ratio	1	0.0426133	0.0486003	0.38059	0.0453808
ENTPD2	Endometriosis	Wald ratio	1	0.0579727	0.110223	0.598918	0.00535034
ENTPD5	Endometriosis	Wald ratio	1	0.0257405	0.0377318	0.495114	0.0535069
ENTPD6	Endometriosis	Wald ratio	1	0.0579016	0.0398789	0.146519	0.0504507
ENTR1	Endometriosis	Wald ratio	1	0.0574087	0.0689033	0.404745	0.024019
EPGN	Endometriosis	Wald ratio	1	-0.245928	0.251226	0.327624	0.00107388
EPHA1	Endometriosis	Wald ratio	1	-0.0717074	0.0660486	0.277623	0.0225334
EPHA2	Endometriosis	Wald ratio	1	-0.0401968	0.0976488	0.680598	0.00941368
EPHA4	Endometriosis	Wald ratio	1	-0.010173	0.0862495	0.906109	0.011047
EPHB4	Endometriosis	Wald ratio	1	0.334906	0.0780083	1.76102e-05	0.0130839
EPHB6	Endometriosis	Wald ratio	1	0.0125391	0.0428753	0.769938	0.0387162
EPHX2	Endometriosis	Wald ratio	1	-0.158861	0.138166	0.250235	0.00449495
EPO	Endometriosis	Wald ratio	1	0.0700441	0.156609	0.654692	0.00291012
EPPK1	Endometriosis	Wald ratio	1	0.0282107	0.0326127	0.387027	0.065981
EPS8L2	Endometriosis	Wald ratio	1	0.103209	0.0465727	0.0266858	0.0425711
ERBB2	Endometriosis	Wald ratio	1	0.207881	0.0771078	0.00701831	0.0115775
ERBB3	Endometriosis	Wald ratio	1	0.137789	0.100933	0.172204	0.00850074
ERBB4	Endometriosis	Wald ratio	1	-0.138137	0.0600374	0.0214004	0.0200521
ERI1	Endometriosis	Wald ratio	1	0.399276	0.17406	0.0217965	0.00255858
ERMAP	Endometriosis	Wald ratio	1	0.056196	0.132655	0.671839	0.00492679
ERN1	Endometriosis	Wald ratio	1	-0.00579828	0.103684	0.955404	0.00705235
ERP44	Endometriosis	Wald ratio	1	0.272854	0.256869	0.288132	0.00122705
ESAM	Endometriosis	Wald ratio	1	-0.0674865	0.0628592	0.282995	0.0186666
ESM1	Endometriosis	Wald ratio	1	0.00203873	0.0736386	0.977913	0.0145277
ESYT2	Endometriosis	Wald ratio	1	-0.0243786	0.0925265	0.792183	0.00890018
EVI5	Endometriosis	Wald ratio	1	0.217984	0.0970546	0.0247042	0.00825393
EXTL1	Endometriosis	Wald ratio	1	-0.00604957	0.0371462	0.87063	0.0673214
EZR	Endometriosis	Wald ratio	1	0.215572	0.176144	0.221015	0.00331184
F11	Endometriosis	Wald ratio	1	0.0310255	0.0316658	0.327195	0.0810806
F11R	Endometriosis	Wald ratio	1	-0.175833	0.200268	0.37995	0.00165864
F13B	Endometriosis	Wald ratio	1	-0.000738575	0.0254358	0.976835	0.0834773
F2	Endometriosis	Wald ratio	1	-0.265436	0.123005	0.0309332	0.00486861
F2R	Endometriosis	Wald ratio	1	-0.0898451	0.101346	0.375337	0.00671578
F3	Endometriosis	Wald ratio	1	0.00229923	0.0664968	0.972417	0.0189517
FABP1	Endometriosis	Wald ratio	1	-0.0650501	0.0508161	0.200507	0.0254315
FABP2	Endometriosis	Wald ratio	1	0.0805009	0.058728	0.170456	0.0204326
FABP3	Endometriosis	Wald ratio	1	0.160056	0.164292	0.329948	0.00337976
FABP4	Endometriosis	Wald ratio	1	-0.0315558	0.145474	0.828273	0.00444612
FABP6	Endometriosis	Wald ratio	1	0.0283576	0.0916266	0.756948	0.00812175
FABP9	Endometriosis	Wald ratio	1	0.073135	0.150074	0.626028	0.00354691
FADD	Endometriosis	Wald ratio	1	-0.211741	0.151584	0.162456	0.00318743
FAM13A	Endometriosis	Wald ratio	1	-0.0348429	0.108905	0.749014	0.00810397
FAM171B	Endometriosis	Wald ratio	1	-0.0167813	0.0375688	0.655106	0.0551392
FAM172A	Endometriosis	Wald ratio	1	-0.201687	0.159874	0.207117	0.00855166
FAM20A	Endometriosis	Wald ratio	1	-0.0542433	0.0541792	0.316739	0.0279264
FAM3C	Endometriosis	Wald ratio	1	-0.385218	0.123214	0.00176961	0.00553445
FAM3D	Endometriosis	Wald ratio	1	-0.0810256	0.0369257	0.028215	0.0562846
FAP	Endometriosis	Wald ratio	1	0.163004	0.221098	0.460972	0.00130857
FAS	Endometriosis	Wald ratio	1	-0.0623131	0.0475134	0.189694	0.0369648
FASLG	Endometriosis	Wald ratio	1	-0.100869	0.178705	0.572453	0.003335
FBLN2	Endometriosis	Wald ratio	1	0.225653	0.0695405	0.00117483	0.0175234
FBN2	Endometriosis	Wald ratio	1	0.0241495	0.047051	0.607768	0.0348316
FBP1	Endometriosis	Wald ratio	1	-0.0637105	0.0700808	0.363298	0.021189
FCAMR	Endometriosis	Wald ratio	1	0.0308077	0.03291	0.349211	0.061098
FCER1A	Endometriosis	Wald ratio	1	0.0460701	0.084926	0.587493	0.00842488
FCER2	Endometriosis	Wald ratio	1	0.0543932	0.0414519	0.189453	0.0431696
FCN1	Endometriosis	Wald ratio	1	-0.0316759	0.0284339	0.26527	0.0747359
FCRL1	Endometriosis	Wald ratio	1	0.0392388	0.0339939	0.248381	0.0651598
FCRL5	Endometriosis	Wald ratio	1	0.000394065	0.0309812	0.989852	0.0834717
FDX1	Endometriosis	Wald ratio	1	-0.317061	0.22952	0.167154	0.0012709
FES	Endometriosis	Wald ratio	1	0.0793297	0.092112	0.389111	0.00881418
FETUB	Endometriosis	Wald ratio	1	0.00481484	0.078949	0.95137	0.0121785
FGA	Endometriosis	Wald ratio	1	0.19769	0.09524	0.0379216	0.00905269
FGF21	Endometriosis	Wald ratio	1	0.037268	0.0989347	0.706402	0.00753232
FGF23	Endometriosis	Wald ratio	1	-0.00630735	0.116705	0.956899	0.00561265
FGFBP1	Endometriosis	Wald ratio	1	0.0378119	0.112557	0.73692	0.0052536
FGFBP3	Endometriosis	Wald ratio	1	-0.00312315	0.0348351	0.928561	0.0667798
FGFR2	Endometriosis	Wald ratio	1	-0.0109923	0.108316	0.919166	0.00725749
FGR	Endometriosis	Wald ratio	1	0.360224	0.178235	0.0432737	0.00294928
FHIT	Endometriosis	Wald ratio	1	-0.0933466	0.142658	0.512893	0.00366819
FIS1	Endometriosis	Wald ratio	1	-0.0556131	0.110254	0.613973	0.00635705
FKBP1B	Endometriosis	Wald ratio	1	0.0512085	0.0645537	0.427621	0.0214403
FKBP5	Endometriosis	Wald ratio	1	-0.026439	0.0651518	0.684885	0.0180594
FKBP7	Endometriosis	Wald ratio	1	-0.254872	0.183209	0.164178	0.00190488
FKBPL	Endometriosis	Wald ratio	1	-0.380612	0.31292	0.223863	0.00136107
FLT3	Endometriosis	Wald ratio	1	0.224222	0.146429	0.125703	0.00336181
FLT3LG	Endometriosis	Wald ratio	1	-0.505047	0.231927	0.0294351	0.00146381
FLT4	Endometriosis	Wald ratio	1	-0.0640082	0.0412544	0.12077	0.049788
FN1	Endometriosis	Wald ratio	1	-0.091507	0.0328988	0.00541131	0.0758707
FNDC1	Endometriosis	Wald ratio	1	-0.0345838	0.0292778	0.237512	0.0700106
FOLH1	Endometriosis	Wald ratio	1	0.187101	0.168253	0.266127	0.00304064
FOLR1	Endometriosis	Wald ratio	1	0.256339	0.143147	0.073336	0.00363923
FOLR2	Endometriosis	Wald ratio	1	-0.131489	0.246236	0.593344	0.00118909
FOXJ3	Endometriosis	Wald ratio	1	0.186487	0.171289	0.276274	0.00253879
FOXO1	Endometriosis	Wald ratio	1	-0.151133	0.163842	0.356303	0.00301375
FRZB	Endometriosis	Wald ratio	1	-0.029902	0.043171	0.488535	0.0626612
FSHB	Endometriosis	Wald ratio	1	1.36233	0.113016	1.84115e-33	0.0118897
FST	Endometriosis	Wald ratio	1	0.0227083	0.0867516	0.793505	0.0101049
FSTL1	Endometriosis	Wald ratio	1	-0.0492963	0.0817278	0.546392	0.0104228
FSTL3	Endometriosis	Wald ratio	1	-0.0602716	0.142186	0.671643	0.00384641
FTCD	Endometriosis	Wald ratio	1	-0.115145	0.169505	0.496948	0.00182274
FUCA1	Endometriosis	Wald ratio	1	-0.034763	0.0321414	0.279446	0.166543
FUOM	Endometriosis	Wald ratio	1	0.110795	0.0932951	0.234999	0.01043
FURIN	Endometriosis	Wald ratio	1	-0.0584395	0.0700349	0.404037	0.0176931
FXN	Endometriosis	Wald ratio	1	0.312892	0.155724	0.0445083	0.00296399
FXYD5	Endometriosis	Wald ratio	1	-0.0202563	0.0361009	0.574727	0.0458748
GAL	Endometriosis	Wald ratio	1	-0.150679	0.211982	0.477202	0.00221423
GALNT10	Endometriosis	Wald ratio	1	-0.0396796	0.0331308	0.231047	0.0699874
GALNT2	Endometriosis	Wald ratio	1	0.0247031	0.0411484	0.548278	0.0440614
GALNT3	Endometriosis	Wald ratio	1	-0.0255139	0.0346913	0.462062	0.0612487
GALNT5	Endometriosis	Wald ratio	1	0.0412693	0.0681207	0.54463	0.0243776
GALNT7	Endometriosis	Wald ratio	1	-0.362566	0.190442	0.0569344	0.00238787
GART	Endometriosis	Wald ratio	1	-0.280815	0.120825	0.0201178	0.00600172
GAS2	Endometriosis	Wald ratio	1	0.0951513	0.113835	0.403226	0.00538226
GAS6	Endometriosis	Wald ratio	1	-0.0409091	0.037312	0.272902	0.0526689
GATD3	Endometriosis	Wald ratio	1	0.0890275	0.141261	0.528542	0.00449075
GBP1	Endometriosis	Wald ratio	1	0.0360883	0.0479906	0.452058	0.0242957
GBP2	Endometriosis	Wald ratio	1	0.0416948	0.111299	0.707943	0.00506205
GCLM	Endometriosis	Wald ratio	1	0.16216	0.199113	0.415409	0.0018154
GCNT1	Endometriosis	Wald ratio	1	0.0169964	0.0331156	0.607781	0.0836138
GDF15	Endometriosis	Wald ratio	1	0.106936	0.0583199	0.0667123	0.0535531
GDNF	Endometriosis	Wald ratio	1	-0.0550358	0.0590588	0.351397	0.0216833
GFAP	Endometriosis	Wald ratio	1	0.16757	0.201713	0.406124	0.00276912
GFER	Endometriosis	Wald ratio	1	-0.333263	0.156954	0.0337279	0.00241325
GFRA1	Endometriosis	Wald ratio	1	0.121275	0.0511485	0.0177388	0.025752
GFRA2	Endometriosis	Wald ratio	1	-0.0141895	0.0390299	0.716191	0.0443361
GFRA3	Endometriosis	Wald ratio	1	0.100585	0.162154	0.535055	0.00288337
GFRAL	Endometriosis	Wald ratio	1	0.00118447	0.0405771	0.976713	0.0369031
GGACT	Endometriosis	Wald ratio	1	0.0352842	0.0271123	0.193118	0.093201
GGCT	Endometriosis	Wald ratio	1	0.0577031	0.109818	0.599274	0.00583016
GGH	Endometriosis	Wald ratio	1	0.0900959	0.0426871	0.0348055	0.0464807
GGT1	Endometriosis	Wald ratio	1	-0.0267446	0.0503224	0.595097	0.0341634
GGT5	Endometriosis	Wald ratio	1	-0.0267518	0.0426449	0.530452	0.0350239
GHRL	Endometriosis	Wald ratio	1	-0.135015	0.10256	0.188022	0.00532457
GIMAP8	Endometriosis	Wald ratio	1	0.209983	0.0988678	0.0336805	0.00769516
GIP	Endometriosis	Wald ratio	1	0.134692	0.267298	0.614332	0.000966034
GIPC2	Endometriosis	Wald ratio	1	-0.0167543	0.0488257	0.73149	0.0347771
GIPC3	Endometriosis	Wald ratio	1	0.0262508	0.0502347	0.601279	0.0375871
GIT1	Endometriosis	Wald ratio	1	-0.143459	0.24075	0.551252	0.00130822
GLB1	Endometriosis	Wald ratio	1	-0.114562	0.0539023	0.0335563	0.0273228
GLO1	Endometriosis	Wald ratio	1	-0.0475143	0.0375823	0.206131	0.0537286
GLRX5	Endometriosis	Wald ratio	1	0.0140044	0.0938441	0.881371	0.00705727
GLT8D2	Endometriosis	Wald ratio	1	-0.0980701	0.220536	0.656543	0.00232551
GMFG	Endometriosis	Wald ratio	1	0.145951	0.185223	0.430713	0.0021969
GMPR2	Endometriosis	Wald ratio	1	0.862834	0.25816	0.00083105	0.00293031
GNAS	Endometriosis	Wald ratio	1	-0.415589	0.162577	0.0105805	0.00280275
GNPDA1	Endometriosis	Wald ratio	1	-0.215393	0.119592	0.071694	0.00417771
GNPDA2	Endometriosis	Wald ratio	1	-0.0269738	0.0535975	0.614777	0.0256889
GOLGA3	Endometriosis	Wald ratio	1	-0.00740697	0.111227	0.946905	0.0050904
GOLM2	Endometriosis	Wald ratio	1	-0.137774	0.29795	0.643789	0.000906815
GORASP2	Endometriosis	Wald ratio	1	-0.0405314	0.240634	0.86624	0.00136571
GOT1	Endometriosis	Wald ratio	1	0.468386	0.30124	0.11998	0.00093191
GP1BA	Endometriosis	Wald ratio	1	0.0679282	0.0963031	0.480587	0.0052533
GP1BB	Endometriosis	Wald ratio	1	-0.403352	0.24431	0.098742	0.000928461
GP2	Endometriosis	Wald ratio	1	-0.0277094	0.0520316	0.594345	0.0331267
GP5	Endometriosis	Wald ratio	1	-0.00271061	0.104655	0.979337	0.00647209
GP6	Endometriosis	Wald ratio	1	-0.0429019	0.044953	0.339895	0.0457524
GPA33	Endometriosis	Wald ratio	1	-0.00415779	0.0947407	0.964995	0.00885411
GPC1	Endometriosis	Wald ratio	1	-0.0157204	0.0364018	0.665845	0.0545447
GPHA2	Endometriosis	Wald ratio	1	0.110133	0.0739168	0.136234	0.0083614
GPIHBP1	Endometriosis	Wald ratio	1	0.0242953	0.04461	0.586018	0.0342937
GPNMB	Endometriosis	Wald ratio	1	0.0819515	0.0524087	0.117888	0.0277454
GPR158	Endometriosis	Wald ratio	1	0.00643658	0.19167	0.973211	0.00182348
GPRC5C	Endometriosis	Wald ratio	1	0.235941	0.121745	0.0526241	0.00504403
GRAP2	Endometriosis	Wald ratio	1	-0.295102	0.269546	0.273599	0.00099149
GRHPR	Endometriosis	Wald ratio	1	-0.0121567	0.0459917	0.791531	0.0323098
GRIK2	Endometriosis	Wald ratio	1	0.0743189	0.0738091	0.313979	0.0116696
GRK5	Endometriosis	Wald ratio	1	0.0998213	0.0513163	0.0517489	0.034002
GRN	Endometriosis	Wald ratio	1	0.0502657	0.0506284	0.32079	0.0298798
GRP	Endometriosis	Wald ratio	1	-0.000859888	0.030263	0.977332	0.0569073
GRPEL1	Endometriosis	Wald ratio	1	0.139682	0.225434	0.535514	0.00100118
GSN	Endometriosis	Wald ratio	1	-0.0287565	0.117007	0.805863	0.00558321
GSR	Endometriosis	Wald ratio	1	0.106117	0.122887	0.387845	0.00665322
GSTA1	Endometriosis	Wald ratio	1	-0.0331708	0.0387629	0.392145	0.0467098
GSTA3	Endometriosis	Wald ratio	1	-0.0328906	0.0384355	0.392145	0.050048
GSTP1	Endometriosis	Wald ratio	1	-0.030943	0.0616351	0.615643	0.0198999
GUCA2A	Endometriosis	Wald ratio	1	0.142006	0.0891318	0.111111	0.010516
GUSB	Endometriosis	Wald ratio	1	-0.107718	0.0999194	0.28101	0.00900961
GZMA	Endometriosis	Wald ratio	1	0.184822	0.213875	0.387499	0.00177375
GZMB	Endometriosis	Wald ratio	1	0.0039557	0.0423458	0.925574	0.0469585
GZMH	Endometriosis	Wald ratio	1	-0.127352	0.0858828	0.138112	0.010513
HAGH	Endometriosis	Wald ratio	1	-0.149205	0.140343	0.287715	0.00363282
HAVCR2	Endometriosis	Wald ratio	1	0.0413149	0.156079	0.791236	0.00325946
HBEGF	Endometriosis	Wald ratio	1	0.60654	0.243755	0.012835	0.00116823
HBQ1	Endometriosis	Wald ratio	1	-0.0900195	0.0346153	0.00930681	0.0691325
HCG22	Endometriosis	Wald ratio	1	-0.0881813	0.0313487	0.00490941	0.0638916
HCLS1	Endometriosis	Wald ratio	1	-0.120029	0.156006	0.441664	0.003351
HDGFL2	Endometriosis	Wald ratio	1	-0.0951627	0.272004	0.726445	0.00104479
HEBP1	Endometriosis	Wald ratio	1	-0.0857986	0.171816	0.617523	0.00220532
HEG1	Endometriosis	Wald ratio	1	-0.137483	0.113395	0.22535	0.00658668
HEXIM1	Endometriosis	Wald ratio	1	0.00563893	0.184225	0.975581	0.00228235
HGF	Endometriosis	Wald ratio	1	-0.0415221	0.174091	0.811487	0.00186407
HGFAC	Endometriosis	Wald ratio	1	0.0299842	0.0291197	0.303156	0.0939199
HIP1	Endometriosis	Wald ratio	1	0.415761	0.285234	0.144947	0.000938118
HIP1R	Endometriosis	Wald ratio	1	7.86371e-05	0.134422	0.999533	0.004451
HLA-E	Endometriosis	Wald ratio	1	-0.0142067	0.040314	0.724538	0.0502313
HMBS	Endometriosis	Wald ratio	1	0.0245438	0.136647	0.857455	0.0039712
HMOX1	Endometriosis	Wald ratio	1	-0.235234	0.257765	0.361457	0.00113677
HMOX2	Endometriosis	Wald ratio	1	-0.362249	0.117827	0.00210916	0.00574333
HPCAL1	Endometriosis	Wald ratio	1	0.0737518	0.0774075	0.340705	0.0122223
HPGDS	Endometriosis	Wald ratio	1	0.0230813	0.027025	0.393065	0.0913949
HPSE	Endometriosis	Wald ratio	1	-0.267613	0.200008	0.180892	0.0023052
HRC	Endometriosis	Wald ratio	1	0.308723	0.121203	0.0108605	0.00503741
HS1BP3	Endometriosis	Wald ratio	1	0.0892298	0.14699	0.54382	0.00336282
HS3ST3B1	Endometriosis	Wald ratio	1	0.00625817	0.0394103	0.87383	0.0492828
HS6ST1	Endometriosis	Wald ratio	1	-0.0839722	0.0587348	0.152808	0.0224802
HSPA1A	Endometriosis	Wald ratio	1	0.568928	0.180119	0.0015852	0.00221107
HSPA2	Endometriosis	Wald ratio	1	0.0686745	0.151508	0.650353	0.00541688
HSPB6	Endometriosis	Wald ratio	1	-0.404969	0.301592	0.179346	0.000974484
HSPG2	Endometriosis	Wald ratio	1	-0.269395	0.0729252	0.000220641	0.013529
HYAL1	Endometriosis	Wald ratio	1	0.145956	0.0718363	0.0421746	0.0143635
HYOU1	Endometriosis	Wald ratio	1	-0.0569723	0.0720688	0.429221	0.0168599
ICAM1	Endometriosis	Wald ratio	1	0.163708	0.107398	0.12743	0.00880187
ICAM2	Endometriosis	Wald ratio	1	0.044907	0.218354	0.837055	0.00312834
ICAM3	Endometriosis	Wald ratio	1	-0.0310927	0.0406014	0.443793	0.0456872
ICAM4	Endometriosis	Wald ratio	1	-0.0451992	0.0296521	0.12743	0.0802552
ICOSLG	Endometriosis	Wald ratio	1	-0.0176929	0.0594099	0.765848	0.0192837
IDI2	Endometriosis	Wald ratio	1	0.0387676	0.0386051	0.315277	0.0487347
IDO1	Endometriosis	Wald ratio	1	-0.0475569	0.0487132	0.328934	0.033707
IFI30	Endometriosis	Wald ratio	1	-0.00669764	0.0280858	0.811516	0.0895733
IFIT3	Endometriosis	Wald ratio	1	0.0736639	0.135455	0.586561	0.00446266
IFNAR1	Endometriosis	Wald ratio	1	0.00410878	0.029326	0.888575	0.0764333
IFNG	Endometriosis	Wald ratio	1	0.0854814	0.2948	0.771844	0.000890899
IFNGR1	Endometriosis	Wald ratio	1	-0.0235303	0.0702014	0.737487	0.0159606
IFNL1	Endometriosis	Wald ratio	1	-0.0622429	0.28109	0.824754	0.001324
IFNLR1	Endometriosis	Wald ratio	1	0.0683339	0.0431869	0.113585	0.0282123
IGDCC4	Endometriosis	Wald ratio	1	-0.0435445	0.0524316	0.406256	0.0282437
IGF1R	Endometriosis	Wald ratio	1	-0.0950429	0.119901	0.427967	0.00635274
IGF2R	Endometriosis	Wald ratio	1	-0.00895461	0.0336817	0.790347	0.0688804
IGFBP1	Endometriosis	Wald ratio	1	-0.636835	0.270837	0.0187049	0.00111833
IGFBP2	Endometriosis	Wald ratio	1	-0.00564387	0.186548	0.975864	0.00195267
IGFBP4	Endometriosis	Wald ratio	1	-0.357478	0.286286	0.211785	0.000958995
IGFBP6	Endometriosis	Wald ratio	1	-0.389093	0.12502	0.00185677	0.00449611
IGFBP7	Endometriosis	Wald ratio	1	0.0393656	0.0348601	0.258794	0.0602872
IGFBPL1	Endometriosis	Wald ratio	1	-0.0193231	0.028289	0.494569	0.08075
IGHMBP2	Endometriosis	Wald ratio	1	-0.026222	0.154385	0.865129	0.00297226
IGLC2	Endometriosis	Wald ratio	1	-0.0152681	0.0683242	0.823173	0.0113452
IGSF21	Endometriosis	Wald ratio	1	-0.00965549	0.0880956	0.912725	0.0107355
IGSF3	Endometriosis	Wald ratio	1	0.0308924	0.145764	0.832158	0.00431472
IGSF8	Endometriosis	Wald ratio	1	-0.0465228	0.0874754	0.594838	0.00853498
IGSF9	Endometriosis	Wald ratio	1	0.0373195	0.075349	0.620396	0.0150244
IL10	Endometriosis	Wald ratio	1	0.123507	0.117588	0.29356	0.00515021
IL10RA	Endometriosis	Wald ratio	1	0.0811101	0.0797913	0.309378	0.00973404
IL12RB1	Endometriosis	Wald ratio	1	-0.0039482	0.0321826	0.90236	0.0682299
IL15RA	Endometriosis	Wald ratio	1	-0.0158711	0.0507845	0.754646	0.0278817
IL16	Endometriosis	Wald ratio	1	-0.00118927	0.0499082	0.980989	0.048146
IL17C	Endometriosis	Wald ratio	1	0.0385874	0.100203	0.70017	0.00683962
IL17D	Endometriosis	Wald ratio	1	-0.0262935	0.0344792	0.445709	0.0695357
IL17F	Endometriosis	Wald ratio	1	-0.171629	0.114281	0.133143	0.00457129
IL18	Endometriosis	Wald ratio	1	-0.0177301	0.0410444	0.665761	0.0451008
IL18BP	Endometriosis	Wald ratio	1	-0.272733	0.286953	0.341886	0.00102104
IL19	Endometriosis	Wald ratio	1	-0.0487447	0.0381757	0.201655	0.0464299
IL1R1	Endometriosis	Wald ratio	1	0.0890851	0.07321	0.223664	0.0149949
IL1RL2	Endometriosis	Wald ratio	1	0.0151144	0.0276591	0.584754	0.0956643
IL1RN	Endometriosis	Wald ratio	1	0.0357286	0.0603332	0.553724	0.0226693
IL20RB	Endometriosis	Wald ratio	1	0.179231	0.106526	0.0924712	0.0058932
IL22	Endometriosis	Wald ratio	1	-0.160014	0.129188	0.21549	0.00480123
IL22RA1	Endometriosis	Wald ratio	1	0.0290627	0.0516139	0.573381	0.0311457
IL27	Endometriosis	Wald ratio	1	0.0950926	0.170799	0.577697	0.00277444
IL32	Endometriosis	Wald ratio	1	-0.0064727	0.0719437	0.928312	0.0281188
IL36A	Endometriosis	Wald ratio	1	0.162231	0.234892	0.489777	0.00160237
IL36G	Endometriosis	Wald ratio	1	0.0322278	0.212641	0.879534	0.00309586
IL4R	Endometriosis	Wald ratio	1	-0.0476063	0.0401577	0.235827	0.0481625
IL5RA	Endometriosis	Wald ratio	1	-0.0194683	0.044426	0.661228	0.0611245
IL6ST	Endometriosis	Wald ratio	1	-0.068986	0.0708455	0.330179	0.0153367
IL7	Endometriosis	Wald ratio	1	-0.0046432	0.112641	0.967119	0.00581454
IMMT	Endometriosis	Wald ratio	1	-0.34288	0.105117	0.00110666	0.00708737
IMPA1	Endometriosis	Wald ratio	1	0.062885	0.0580363	0.278566	0.0189461
ING1	Endometriosis	Wald ratio	1	-0.230738	0.229774	0.315284	0.00116118
INHBB	Endometriosis	Wald ratio	1	-0.00847397	0.033206	0.798573	0.0650997
INPP1	Endometriosis	Wald ratio	1	-0.0926574	0.268481	0.730006	0.00111118
INPP5D	Endometriosis	Wald ratio	1	-0.0423599	0.0807472	0.599862	0.0149284
INSL4	Endometriosis	Wald ratio	1	-0.20215	0.212119	0.340589	0.00163841
INSL5	Endometriosis	Wald ratio	1	0.106526	0.068954	0.122373	0.0170303
IPCEF1	Endometriosis	Wald ratio	1	0.147517	0.146408	0.313658	0.00322351
IQGAP2	Endometriosis	Wald ratio	1	0.145492	0.0840886	0.0835904	0.0104461
ISLR2	Endometriosis	Wald ratio	1	-0.0156845	0.0544523	0.773315	0.0241529
ISM1	Endometriosis	Wald ratio	1	0.111833	0.0713487	0.117018	0.0156285
IST1	Endometriosis	Wald ratio	1	0.152597	0.247263	0.53714	0.00088106
ITGA11	Endometriosis	Wald ratio	1	-0.165686	0.0804391	0.039421	0.0148914
ITGA5	Endometriosis	Wald ratio	1	0.116884	0.195161	0.549233	0.00115435
ITGA6	Endometriosis	Wald ratio	1	0.00312331	0.0585149	0.957432	0.0230498
ITGAM	Endometriosis	Wald ratio	1	-0.0757485	0.0747584	0.310944	0.0124653
ITGAV	Endometriosis	Wald ratio	1	-0.2302	0.0918768	0.0122268	0.0106603
ITGB2	Endometriosis	Wald ratio	1	0.0147726	0.100583	0.883235	0.00739356
ITGB5	Endometriosis	Wald ratio	1	-0.08868	0.180348	0.62292	0.00270961
ITGB6	Endometriosis	Wald ratio	1	0.0618685	0.0448568	0.167819	0.0390205
ITGB7	Endometriosis	Wald ratio	1	0.325289	0.170565	0.0565037	0.0031424
ITGBL1	Endometriosis	Wald ratio	1	0.121388	0.0462221	0.0086348	0.040511
ITIH1	Endometriosis	Wald ratio	1	0.0728512	0.0885623	0.410737	0.00904233
ITIH3	Endometriosis	Wald ratio	1	-0.0272466	0.0397887	0.493481	0.048011
ITIH4	Endometriosis	Wald ratio	1	-0.0470089	0.0500081	0.347204	0.0299756
ITIH5	Endometriosis	Wald ratio	1	0.0374295	0.103825	0.71847	0.00511324
ITPR1	Endometriosis	Wald ratio	1	-0.179622	0.174494	0.303299	0.00339509
JAM2	Endometriosis	Wald ratio	1	0.180838	0.169788	0.286841	0.00251392
JAM3	Endometriosis	Wald ratio	1	0.0624186	0.107555	0.561686	0.00537226
JPT2	Endometriosis	Wald ratio	1	-0.0158842	0.271667	0.953375	0.001278
KAZALD1	Endometriosis	Wald ratio	1	0.0943189	0.0439033	0.0316872	0.0448752
KDR	Endometriosis	Wald ratio	1	-0.196865	0.0455449	1.54312e-05	0.0344482
KEL	Endometriosis	Wald ratio	1	-0.0446179	0.103378	0.666033	0.00859256
KHK	Endometriosis	Wald ratio	1	0.0624874	0.0298048	0.0360332	0.0812737
KIAA0319	Endometriosis	Wald ratio	1	-0.0103857	0.0404797	0.797515	0.0434574
KIFBP	Endometriosis	Wald ratio	1	-0.238477	0.267907	0.373387	0.0010521
KIR2DL3	Endometriosis	Wald ratio	1	-0.172731	0.0542178	0.00144319	0.0265442
KIRREL2	Endometriosis	Wald ratio	1	0.0375073	0.0792918	0.636193	0.0120672
KIT	Endometriosis	Wald ratio	1	-0.0432765	0.211962	0.83822	0.00160856
KITLG	Endometriosis	Wald ratio	1	-0.192019	0.23633	0.416504	0.00141712
KLK11	Endometriosis	Wald ratio	1	-0.056644	0.0645696	0.380348	0.0159804
KLK13	Endometriosis	Wald ratio	1	0.0280725	0.0277887	0.312392	0.088974
KLK14	Endometriosis	Wald ratio	1	-0.0894665	0.0343335	0.00916579	0.0726627
KLK3	Endometriosis	Wald ratio	1	0.453498	0.333241	0.173554	0.00251145
KLK4	Endometriosis	Wald ratio	1	0.0045887	0.0304005	0.880022	0.0860213
KLK6	Endometriosis	Wald ratio	1	-0.0367182	0.0653464	0.574184	0.0171928
KLK7	Endometriosis	Wald ratio	1	-0.00834873	0.0279172	0.764899	0.0753121
KLK8	Endometriosis	Wald ratio	1	0.061218	0.0830005	0.46078	0.0103391
KLKB1	Endometriosis	Wald ratio	1	0.0470062	0.0321005	0.1431	0.0639227
KLRD1	Endometriosis	Wald ratio	1	-0.0175367	0.0293342	0.549957	0.0873265
KLRF1	Endometriosis	Wald ratio	1	0.0211126	0.0770448	0.784061	0.0150271
KRT18	Endometriosis	Wald ratio	1	0.166555	0.259656	0.521233	0.00118372
KRT19	Endometriosis	Wald ratio	1	0.0154905	0.0855995	0.856395	0.0106657
KRT5	Endometriosis	Wald ratio	1	-0.0477453	0.123033	0.697965	0.00539281
KYAT1	Endometriosis	Wald ratio	1	0.183761	0.104921	0.0798748	0.007966
KYNU	Endometriosis	Wald ratio	1	-0.0147514	0.0536246	0.78325	0.024249
LACRT	Endometriosis	Wald ratio	1	0.0762096	0.191566	0.69076	0.00219277
LAG3	Endometriosis	Wald ratio	1	0.0523404	0.0696375	0.452284	0.0154105
LAMA4	Endometriosis	Wald ratio	1	-0.0146283	0.0724843	0.840062	0.0143449
LAMP1	Endometriosis	Wald ratio	1	-0.11112	0.192572	0.563917	0.00176463
LAMP3	Endometriosis	Wald ratio	1	0.0473962	0.0550122	0.388931	0.0274026
LAP3	Endometriosis	Wald ratio	1	0.394158	0.341278	0.248113	0.000874462
LAT	Endometriosis	Wald ratio	1	0.322678	0.288784	0.263837	0.000948976
LAT2	Endometriosis	Wald ratio	1	-0.159373	0.240943	0.508321	0.000926027
LATS1	Endometriosis	Wald ratio	1	-0.335153	0.192259	0.0812925	0.00189512
LAYN	Endometriosis	Wald ratio	1	-0.008202	0.0332494	0.805155	0.0758718
LBP	Endometriosis	Wald ratio	1	0.0282012	0.0293802	0.33712	0.0782191
LCAT	Endometriosis	Wald ratio	1	0.137062	0.0935754	0.142996	0.00700021
LDLRAP1	Endometriosis	Wald ratio	1	-0.062846	0.250368	0.801803	0.00119289
LEP	Endometriosis	Wald ratio	1	0.0484799	0.318554	0.879039	0.00100211
LEPR	Endometriosis	Wald ratio	1	0.0739751	0.0670986	0.270252	0.0226703
LGALS1	Endometriosis	Wald ratio	1	-0.00215416	0.0459793	0.962632	0.0359423
LGALS3BP	Endometriosis	Wald ratio	1	-0.0286466	0.116764	0.806195	0.00624933
LGALS4	Endometriosis	Wald ratio	1	0.351013	0.139283	0.0117306	0.00474537
LGALS7	Endometriosis	Wald ratio	1	-0.0576751	0.0532944	0.279164	0.0278789
LGALS7B	Endometriosis	Wald ratio	1	-0.0576751	0.0532944	0.279164	0.0278789
LGALS8	Endometriosis	Wald ratio	1	0.0254298	0.0469435	0.588018	0.0365982
LGALS9	Endometriosis	Wald ratio	1	0.0128278	0.0288739	0.656847	0.100219
LGMN	Endometriosis	Wald ratio	1	0.0791527	0.0960413	0.409853	0.00918715
LHB	Endometriosis	Wald ratio	1	0.351495	0.298096	0.238344	0.000878827
LHPP	Endometriosis	Wald ratio	1	0.0617875	0.0319511	0.0531364	0.0652204
LIFR	Endometriosis	Wald ratio	1	-0.0513823	0.112674	0.64837	0.00608196
LILRA5	Endometriosis	Wald ratio	1	0.00656109	0.0338196	0.846174	0.0583744
LILRB4	Endometriosis	Wald ratio	1	0.049561	0.0545221	0.363346	0.0318029
LIPF	Endometriosis	Wald ratio	1	0.0453294	0.0464777	0.329415	0.0389128
LMNB1	Endometriosis	Wald ratio	1	-0.511434	0.309242	0.098162	0.000932234
LMNB2	Endometriosis	Wald ratio	1	-0.0643529	0.284334	0.820946	0.000935684
LMOD1	Endometriosis	Wald ratio	1	0.0760518	0.0683243	0.265666	0.0207592
LONP1	Endometriosis	Wald ratio	1	0.0669559	0.0697121	0.336822	0.0138714
LPCAT2	Endometriosis	Wald ratio	1	-0.156822	0.184509	0.395358	0.00235157
LPL	Endometriosis	Wald ratio	1	-0.0872101	0.0610721	0.153296	0.0265949
LPO	Endometriosis	Wald ratio	1	-0.0270753	0.0423489	0.522603	0.0329275
LRCH4	Endometriosis	Wald ratio	1	-0.397635	0.176982	0.0246554	0.00214471
LRIG3	Endometriosis	Wald ratio	1	0.411347	0.179864	0.0221967	0.00267905
LRPAP1	Endometriosis	Wald ratio	1	-0.035082	0.0840458	0.676375	0.0129761
LRRC25	Endometriosis	Wald ratio	1	-0.0467055	0.0359677	0.194102	0.0592297
LRRC38	Endometriosis	Wald ratio	1	0.0435908	0.0368101	0.236331	0.0542356
LRRFIP1	Endometriosis	Wald ratio	1	0.0239797	0.239437	0.920225	0.00183982
LRTM2	Endometriosis	Wald ratio	1	0.0802275	0.218683	0.713718	0.00150776
LSP1	Endometriosis	Wald ratio	1	0.0167653	0.0829569	0.839841	0.0111786
LTA4H	Endometriosis	Wald ratio	1	0.0237665	0.119882	0.84285	0.00507193
LTB	Endometriosis	Wald ratio	1	0.0940298	0.0740235	0.203989	0.0125377
LTBP2	Endometriosis	Wald ratio	1	-0.0417448	0.126165	0.74074	0.00778584
LTBP3	Endometriosis	Wald ratio	1	0.0313266	0.0489872	0.522508	0.0453408
LTBR	Endometriosis	Wald ratio	1	0.0501131	0.042371	0.23692	0.0450875
LUZP2	Endometriosis	Wald ratio	1	0.177934	0.0866463	0.040018	0.0112177
LXN	Endometriosis	Wald ratio	1	-0.177963	0.0715909	0.0129248	0.0143022
LY6D	Endometriosis	Wald ratio	1	-0.0131859	0.0280746	0.63859	0.0908562
LY96	Endometriosis	Wald ratio	1	0.455388	0.241757	0.0596107	0.00132637
LYAR	Endometriosis	Wald ratio	1	-0.279474	0.231362	0.227067	0.00140576
LYPD3	Endometriosis	Wald ratio	1	0.0307387	0.0438551	0.483356	0.0570433
LYPD8	Endometriosis	Wald ratio	1	-0.0144305	0.028256	0.609557	0.0822294
LYSMD3	Endometriosis	Wald ratio	1	-0.532223	0.221561	0.016299	0.00140939
LYVE1	Endometriosis	Wald ratio	1	0.0471509	0.099453	0.635427	0.00711485
LYZL2	Endometriosis	Wald ratio	1	0.0395022	0.0817843	0.629093	0.0142316
LZTFL1	Endometriosis	Wald ratio	1	0.017536	0.129988	0.892687	0.00447199
MAD1L1	Endometriosis	Wald ratio	1	0.00637335	0.125763	0.959583	0.00644406
MAMDC2	Endometriosis	Wald ratio	1	-0.0905906	0.0618309	0.142884	0.0211297
MAMDC4	Endometriosis	Wald ratio	1	0.0158075	0.108826	0.88451	0.00664137
MAN1A2	Endometriosis	Wald ratio	1	-0.0215701	0.0660352	0.743936	0.0199274
MANF	Endometriosis	Wald ratio	1	-0.230317	0.182151	0.206077	0.00234009
MAP2	Endometriosis	Wald ratio	1	0.0690257	0.210125	0.742534	0.002027
MAP2K1	Endometriosis	Wald ratio	1	0.151026	0.21586	0.484147	0.00130894
MAP4K5	Endometriosis	Wald ratio	1	-0.0512205	0.101727	0.614607	0.00653896
MAPK13	Endometriosis	Wald ratio	1	-0.106236	0.223177	0.634061	0.00174182
MAPK9	Endometriosis	Wald ratio	1	0.0772297	0.105929	0.46596	0.00663765
MAPKAPK2	Endometriosis	Wald ratio	1	-0.0596592	0.0884884	0.500182	0.00931859
MARCO	Endometriosis	Wald ratio	1	-0.028606	0.0473519	0.545767	0.0331177
MARS1	Endometriosis	Wald ratio	1	0.0724523	0.196137	0.711833	0.00223367
MASP1	Endometriosis	Wald ratio	1	-0.163866	0.0601105	0.00640922	0.0223176
MATN2	Endometriosis	Wald ratio	1	0.0250567	0.0308041	0.415978	0.0711578
MAVS	Endometriosis	Wald ratio	1	0.0395046	0.142014	0.780879	0.00430806
MAX	Endometriosis	Wald ratio	1	-0.199333	0.15489	0.198118	0.00299494
MB	Endometriosis	Wald ratio	1	-0.135662	0.323109	0.674584	0.000937494
MCAM	Endometriosis	Wald ratio	1	0.329501	0.145407	0.0234475	0.00387733
MCEE	Endometriosis	Wald ratio	1	0.0316991	0.0642426	0.62171	0.0172927
MCEMP1	Endometriosis	Wald ratio	1	0.0068268	0.0765424	0.928931	0.0139642
MCFD2	Endometriosis	Wald ratio	1	-0.127827	0.0902792	0.156802	0.00888269
MDH1	Endometriosis	Wald ratio	1	-0.231913	0.17295	0.179944	0.00342558
MDK	Endometriosis	Wald ratio	1	0.133887	0.226122	0.553783	0.00192705
MDM1	Endometriosis	Wald ratio	1	-0.0674655	0.066168	0.307914	0.0163812
MECR	Endometriosis	Wald ratio	1	-0.42278	0.19856	0.0332355	0.00261764
MEGF10	Endometriosis	Wald ratio	1	-0.0494885	0.0313736	0.114705	0.0799421
MEGF11	Endometriosis	Wald ratio	1	-0.0619314	0.0942659	0.511189	0.00885594
MEGF9	Endometriosis	Wald ratio	1	0.0633203	0.0401216	0.114518	0.0495393
MELTF	Endometriosis	Wald ratio	1	0.105128	0.0297056	0.00040165	0.0801521
MEP1A	Endometriosis	Wald ratio	1	-0.0124832	0.0639772	0.8453	0.0209484
MEPE	Endometriosis	Wald ratio	1	0.106491	0.0822134	0.195218	0.0090767
MERTK	Endometriosis	Wald ratio	1	0.00270349	0.0479541	0.955042	0.0365885
MESD	Endometriosis	Wald ratio	1	0.427067	0.369126	0.247286	0.000926569
METAP1D	Endometriosis	Wald ratio	1	-0.279688	0.240705	0.245256	0.0012769
MFAP4	Endometriosis	Wald ratio	1	0.166018	0.12163	0.172273	0.00768657
MFGE8	Endometriosis	Wald ratio	1	-0.00199998	0.0377428	0.95774	0.0577614
MGLL	Endometriosis	Wald ratio	1	-0.0480932	0.201224	0.811103	0.0018779
MGMT	Endometriosis	Wald ratio	1	-0.0502816	0.029521	0.0885219	0.0755846
MIA	Endometriosis	Wald ratio	1	-0.0460589	0.0279025	0.0987978	0.0905472
MICALL2	Endometriosis	Wald ratio	1	-0.259783	0.175079	0.137861	0.00233333
MIF	Endometriosis	Wald ratio	1	0.0605817	0.114283	0.596041	0.00598175
MILR1	Endometriosis	Wald ratio	1	-0.0186868	0.0332153	0.573711	0.049123
MINDY1	Endometriosis	Wald ratio	1	0.100355	0.20818	0.629763	0.00129737
MINK1	Endometriosis	Wald ratio	1	0.431253	0.214293	0.044173	0.00151375
MITD1	Endometriosis	Wald ratio	1	0.254004	0.161723	0.116274	0.00266686
MLN	Endometriosis	Wald ratio	1	0.01491	0.0299781	0.618933	0.0912996
MME	Endometriosis	Wald ratio	1	-0.423563	0.290666	0.145056	0.000913257
MMP1	Endometriosis	Wald ratio	1	-0.0348916	0.0280263	0.213147	0.0875888
MMP10	Endometriosis	Wald ratio	1	0.0684979	0.0427263	0.108895	0.0418839
MMP8	Endometriosis	Wald ratio	1	0.0857723	0.0628366	0.172251	0.0178879
MMP9	Endometriosis	Wald ratio	1	-0.0374098	0.0844892	0.657927	0.0103116
MMUT	Endometriosis	Wald ratio	1	-0.023982	0.120493	0.842237	0.00467197
MNDA	Endometriosis	Wald ratio	1	-0.0795869	0.299697	0.79058	0.000942354
MOCS2	Endometriosis	Wald ratio	1	0.023808	0.0277207	0.390421	0.0854568
MOG	Endometriosis	Wald ratio	1	-0.0948161	0.0745987	0.203723	0.0129598
MPHOSPH8	Endometriosis	Wald ratio	1	-0.368998	0.33885	0.276167	0.00166569
MPI	Endometriosis	Wald ratio	1	0.0391672	0.0606529	0.518435	0.0198836
MPO	Endometriosis	Wald ratio	1	-0.219807	0.118788	0.0642533	0.00515411
MRC1	Endometriosis	Wald ratio	1	0.0940184	0.109047	0.388588	0.00716697
MSR1	Endometriosis	Wald ratio	1	0.0896553	0.0876003	0.306091	0.0162332
MSRA	Endometriosis	Wald ratio	1	-0.0588931	0.222349	0.791111	0.00165154
MTHFD2	Endometriosis	Wald ratio	1	0.298747	0.267722	0.264472	0.00103903
MTR	Endometriosis	Wald ratio	1	0.363553	0.265095	0.170248	0.000965594
MTUS1	Endometriosis	Wald ratio	1	-0.0881353	0.120528	0.464632	0.00496209
MUC13	Endometriosis	Wald ratio	1	-0.123686	0.0623543	0.0473004	0.0232207
MUC16	Endometriosis	Wald ratio	1	0.0354542	0.169239	0.834064	0.00227091
MUC2	Endometriosis	Wald ratio	1	0.0971319	0.053416	0.0690025	0.0336777
MVK	Endometriosis	Wald ratio	1	-0.0588845	0.14265	0.679761	0.0031924
MXRA8	Endometriosis	Wald ratio	1	-0.331351	0.195073	0.0893951	0.00176488
MYBPC2	Endometriosis	Wald ratio	1	-0.00197187	0.314853	0.995003	0.0009319
MYO9B	Endometriosis	Wald ratio	1	-0.0658906	0.237172	0.781152	0.0013032
MYOC	Endometriosis	Wald ratio	1	-0.0645052	0.0472214	0.171934	0.035645
MYOM2	Endometriosis	Wald ratio	1	0.220401	0.190429	0.247113	0.00156035
MYOM3	Endometriosis	Wald ratio	1	-0.0262122	0.157909	0.868161	0.00333723
MZB1	Endometriosis	Wald ratio	1	-0.143646	0.160366	0.37039	0.00300707
NAA80	Endometriosis	Wald ratio	1	0.557026	0.145106	0.000123655	0.00355782
NADK	Endometriosis	Wald ratio	1	0.0762771	0.048067	0.112537	0.0330856
NAGA	Endometriosis	Wald ratio	1	-0.101635	0.0850542	0.23211	0.00946559
NAGK	Endometriosis	Wald ratio	1	-0.0588719	0.0567034	0.299157	0.0226955
NAGPA	Endometriosis	Wald ratio	1	-0.0223747	0.0416476	0.591102	0.0484274
NAP1L4	Endometriosis	Wald ratio	1	0.0718445	0.0532085	0.176938	0.0260834
NAPRT	Endometriosis	Wald ratio	1	-0.0409195	0.0355202	0.249318	0.0544462
NBL1	Endometriosis	Wald ratio	1	0.0658776	0.120664	0.585095	0.00572246
NCAM1	Endometriosis	Wald ratio	1	-0.0136976	0.0418862	0.743654	0.0367445
NCAN	Endometriosis	Wald ratio	1	0.0598029	0.09127	0.51232	0.0133932
NCR1	Endometriosis	Wald ratio	1	-0.0386013	0.053344	0.469292	0.0229857
NCR3LG1	Endometriosis	Wald ratio	1	0.0343499	0.0335431	0.30581	0.0703232
NCS1	Endometriosis	Wald ratio	1	0.099938	0.106153	0.346473	0.00865881
NECTIN2	Endometriosis	Wald ratio	1	-0.0334399	0.0666403	0.615811	0.0146893
NECTIN4	Endometriosis	Wald ratio	1	-0.0256604	0.0394722	0.515635	0.0417089
NELL1	Endometriosis	Wald ratio	1	-0.0580406	0.0624021	0.352316	0.0188265
NELL2	Endometriosis	Wald ratio	1	-0.0795067	0.0720625	0.269896	0.0159154
NEO1	Endometriosis	Wald ratio	1	-0.162934	0.1646	0.322233	0.00205412
NEXN	Endometriosis	Wald ratio	1	-0.0884203	0.112831	0.433243	0.00326127
NFASC	Endometriosis	Wald ratio	1	-0.0265138	0.0408468	0.516272	0.0267415
NFATC1	Endometriosis	Wald ratio	1	0.289158	0.111237	0.00933643	0.0059996
NFE2	Endometriosis	Wald ratio	1	0.109093	0.295329	0.711833	0.00097995
NFKB1	Endometriosis	Wald ratio	1	-0.0289869	0.10581	0.784121	0.00654944
NFKBIE	Endometriosis	Wald ratio	1	0.0618133	0.142121	0.66361	0.00294285
NFU1	Endometriosis	Wald ratio	1	0.407893	0.143285	0.00441711	0.00350387
NHLRC3	Endometriosis	Wald ratio	1	-0.116462	0.091128	0.201248	0.00713509
NID1	Endometriosis	Wald ratio	1	-0.0602704	0.101956	0.554424	0.00833166
NINJ1	Endometriosis	Wald ratio	1	0.0497885	0.053297	0.350215	0.0246633
NIT1	Endometriosis	Wald ratio	1	0.10457	0.142247	0.46226	0.00359611
NIT2	Endometriosis	Wald ratio	1	0.00882516	0.160346	0.956108	0.00286681
NME3	Endometriosis	Wald ratio	1	-0.0755344	0.0910749	0.406897	0.00917423
NMNAT1	Endometriosis	Wald ratio	1	0.0815604	0.121563	0.502263	0.00428289
NOMO1	Endometriosis	Wald ratio	1	0.00247802	0.0331079	0.940337	0.0874117
NOS1	Endometriosis	Wald ratio	1	0.0575616	0.0961129	0.549242	0.00735308
NOS2	Endometriosis	Wald ratio	1	-0.245255	0.172204	0.154385	0.00255186
NOS3	Endometriosis	Wald ratio	1	0.535722	0.270522	0.0476667	0.00109019
NOTCH1	Endometriosis	Wald ratio	1	-0.0663052	0.0425743	0.119375	0.0248242
NOTCH2	Endometriosis	Wald ratio	1	-0.247011	0.0983531	0.012023	0.00612095
NOTCH3	Endometriosis	Wald ratio	1	-0.00165197	0.196118	0.993279	0.00352153
NPC2	Endometriosis	Wald ratio	1	0.0326777	0.144516	0.821109	0.00437861
NPDC1	Endometriosis	Wald ratio	1	0.0419301	0.0836677	0.616265	0.0130733
NPHS1	Endometriosis	Wald ratio	1	-0.0061821	0.0395336	0.875737	0.0448847
NPL	Endometriosis	Wald ratio	1	-0.147739	0.126183	0.241669	0.00673815
NPPB	Endometriosis	Wald ratio	1	0.0198912	0.0478752	0.67779	0.0380424
NPPC	Endometriosis	Wald ratio	1	-0.275978	0.283357	0.330079	0.00115343
NPTX1	Endometriosis	Wald ratio	1	0.0190057	0.0309675	0.539394	0.0843389
NPTX2	Endometriosis	Wald ratio	1	0.0891862	0.0377195	0.0180563	0.065854
NPTXR	Endometriosis	Wald ratio	1	-0.00540606	0.0385073	0.888351	0.0417283
NRCAM	Endometriosis	Wald ratio	1	-0.0380315	0.0435961	0.383012	0.0370955
NRP1	Endometriosis	Wald ratio	1	0.00116059	0.0410752	0.977459	0.0443881
NRP2	Endometriosis	Wald ratio	1	-0.0472667	0.0659983	0.47388	0.0157984
NRTN	Endometriosis	Wald ratio	1	-0.142092	0.212917	0.504542	0.00149125
NSFL1C	Endometriosis	Wald ratio	1	-0.107761	0.161363	0.504252	0.00329257
NT5C	Endometriosis	Wald ratio	1	-0.0131864	0.0471692	0.779818	0.0339109
NT5C3A	Endometriosis	Wald ratio	1	0.0487051	0.119448	0.683457	0.00536616
NTF3	Endometriosis	Wald ratio	1	-0.109353	0.0977894	0.263458	0.00771093
NTRK2	Endometriosis	Wald ratio	1	-0.115194	0.182108	0.527021	0.00246742
NTRK3	Endometriosis	Wald ratio	1	-0.0178119	0.0696911	0.798273	0.0190741
NUB1	Endometriosis	Wald ratio	1	0.0106552	0.0683978	0.876205	0.0152713
NUCB2	Endometriosis	Wald ratio	1	0.0249322	0.0299015	0.404387	0.0778513
NUDT16	Endometriosis	Wald ratio	1	-0.275398	0.201338	0.171362	0.00184106
NUDT2	Endometriosis	Wald ratio	1	-0.0111941	0.0477165	0.814523	0.0292239
NUDT5	Endometriosis	Wald ratio	1	-0.0480398	0.211412	0.820243	0.00175557
NUMB	Endometriosis	Wald ratio	1	0.165548	0.175487	0.345495	0.00297295
NXPH3	Endometriosis	Wald ratio	1	-0.015463	0.0913596	0.865596	0.00974685
OCLN	Endometriosis	Wald ratio	1	-0.170622	0.145915	0.242272	0.0034611
ODAM	Endometriosis	Wald ratio	1	-0.000289198	0.0626204	0.996315	0.0254653
OGA	Endometriosis	Wald ratio	1	-0.312056	0.0980081	0.00145265	0.00785879
OGFR	Endometriosis	Wald ratio	1	0.0261785	0.158339	0.868683	0.00330427
OLR1	Endometriosis	Wald ratio	1	-0.0776467	0.134748	0.564455	0.00414934
OMD	Endometriosis	Wald ratio	1	-0.0402518	0.194932	0.836407	0.00234601
OMG	Endometriosis	Wald ratio	1	-0.167651	0.15663	0.284454	0.00413517
OMP	Endometriosis	Wald ratio	1	-0.0798795	0.131563	0.543745	0.00441111
OPLAH	Endometriosis	Wald ratio	1	0.103881	0.0656445	0.113541	0.0172176
OPTC	Endometriosis	Wald ratio	1	0.00715081	0.0879028	0.935164	0.0106797
ORM1	Endometriosis	Wald ratio	1	0.035241	0.0502982	0.483526	0.0304862
OSTN	Endometriosis	Wald ratio	1	0.154742	0.14934	0.300122	0.00427733
OTOA	Endometriosis	Wald ratio	1	0.251382	0.210604	0.232625	0.00154447
OXCT1	Endometriosis	Wald ratio	1	0.160444	0.281037	0.568067	0.000919332
P4HB	Endometriosis	Wald ratio	1	0.10176	0.193102	0.598211	0.00239777
PACS2	Endometriosis	Wald ratio	1	0.0241972	0.0707608	0.732382	0.0134533
PADI2	Endometriosis	Wald ratio	1	0.00110304	0.0992546	0.991133	0.00696247
PADI4	Endometriosis	Wald ratio	1	0.0189476	0.0477111	0.691271	0.0323063
PAFAH2	Endometriosis	Wald ratio	1	-0.430303	0.309316	0.164182	0.000880336
PAG1	Endometriosis	Wald ratio	1	-0.21429	0.172599	0.214403	0.00279413
PALM	Endometriosis	Wald ratio	1	0.0377661	0.112132	0.736267	0.00620764
PALM2AKAP2	Endometriosis	Wald ratio	1	0.0315149	0.0604539	0.602155	0.0211057
PAM	Endometriosis	Wald ratio	1	0.0125991	0.0316361	0.690446	0.0713921
PAMR1	Endometriosis	Wald ratio	1	0.0490839	0.0394249	0.213134	0.0635105
PAPPA	Endometriosis	Wald ratio	1	-0.365165	0.269407	0.175276	0.00125427
PARD3	Endometriosis	Wald ratio	1	0.183873	0.203638	0.366557	0.00223228
PARK7	Endometriosis	Wald ratio	1	-0.0810212	0.0654917	0.216042	0.0131292
PARP1	Endometriosis	Wald ratio	1	0.0237508	0.084717	0.779205	0.00721441
PAXX	Endometriosis	Wald ratio	1	-0.118333	0.137237	0.38855	0.00387757
PBXIP1	Endometriosis	Wald ratio	1	-0.137521	0.272975	0.614412	0.00101568
PCBD1	Endometriosis	Wald ratio	1	-0.125101	0.0698347	0.0732311	0.0158542
PCBP2	Endometriosis	Wald ratio	1	0.1342	0.239113	0.574633	0.00116026
PCDH1	Endometriosis	Wald ratio	1	0.193785	0.149168	0.193907	0.00349143
PCDH12	Endometriosis	Wald ratio	1	0.0428677	0.0368428	0.244615	0.0526859
PCDH17	Endometriosis	Wald ratio	1	-0.0152803	0.0365322	0.675751	0.0607844
PCDH7	Endometriosis	Wald ratio	1	0.389038	0.116338	0.000825673	0.00575899
PCDH9	Endometriosis	Wald ratio	1	-0.0519616	0.0497646	0.296417	0.0242368
PCDHB15	Endometriosis	Wald ratio	1	-0.00029787	0.0340466	0.993019	0.057968
PCOLCE	Endometriosis	Wald ratio	1	0.0331551	0.07048	0.638056	0.00604796
PCSK7	Endometriosis	Wald ratio	1	0.0228558	0.0348243	0.511619	0.0482723
PCSK9	Endometriosis	Wald ratio	1	-0.0966411	0.0774878	0.212332	0.0121007
PDCD1	Endometriosis	Wald ratio	1	0.0532374	0.0655939	0.41701	0.0258628
PDCD5	Endometriosis	Wald ratio	1	-0.0769848	0.0369349	0.0371296	0.0615375
PDE5A	Endometriosis	Wald ratio	1	0.146339	0.0795879	0.0659576	0.0119035
PDGFC	Endometriosis	Wald ratio	1	-0.375111	0.159453	0.018648	0.0033008
PDGFRA	Endometriosis	Wald ratio	1	0.0811591	0.0435394	0.0623162	0.0370644
PDIA3	Endometriosis	Wald ratio	1	-0.198699	0.277232	0.473544	0.00138564
PDIA4	Endometriosis	Wald ratio	1	0.0148662	0.161497	0.926656	0.0040982
PDIA5	Endometriosis	Wald ratio	1	0.0646011	0.0497196	0.193838	0.0283949
PDLIM7	Endometriosis	Wald ratio	1	0.186944	0.287346	0.515311	0.000925208
PDZD2	Endometriosis	Wald ratio	1	-0.0471477	0.0690379	0.494654	0.0152252
PEAR1	Endometriosis	Wald ratio	1	-0.0223824	0.0583532	0.701298	0.0216372
PEBP1	Endometriosis	Wald ratio	1	-0.225634	0.247115	0.361203	0.00142373
PECR	Endometriosis	Wald ratio	1	-0.0372878	0.0618725	0.546737	0.027011
PENK	Endometriosis	Wald ratio	1	-0.026902	0.0402038	0.503406	0.0454126
PEPD	Endometriosis	Wald ratio	1	0.0399016	0.0356835	0.263478	0.0641038
PER3	Endometriosis	Wald ratio	1	0.000770008	0.0326503	0.981185	0.0643906
PFKFB2	Endometriosis	Wald ratio	1	0.00537109	0.0639821	0.933099	0.0185967
PGA4	Endometriosis	Wald ratio	1	0.280848	0.235454	0.232949	0.000936884
PGD	Endometriosis	Wald ratio	1	-0.151244	0.225424	0.502263	0.00131818
PGLYRP1	Endometriosis	Wald ratio	1	0.0442527	0.0487098	0.363616	0.0395684
PGLYRP4	Endometriosis	Wald ratio	1	0.0479094	0.0359442	0.18257	0.0653645
PHACTR2	Endometriosis	Wald ratio	1	-0.0880124	0.0613558	0.151441	0.0410552
PHLDB1	Endometriosis	Wald ratio	1	-0.343576	0.281032	0.2215	0.000988267
PHYKPL	Endometriosis	Wald ratio	1	-0.0106193	0.103463	0.91825	0.00591752
PI16	Endometriosis	Wald ratio	1	-0.172638	0.096134	0.0725248	0.0105098
PI3	Endometriosis	Wald ratio	1	0.045041	0.0429342	0.294145	0.0405874
PIBF1	Endometriosis	Wald ratio	1	-0.0965167	0.202249	0.633207	0.00190722
PIGR	Endometriosis	Wald ratio	1	0.0544345	0.177468	0.75905	0.00269436
PIK3AP1	Endometriosis	Wald ratio	1	0.0998779	0.0646599	0.122427	0.0177888
PIK3IP1	Endometriosis	Wald ratio	1	-0.00641897	0.0433054	0.882165	0.0424838
PKD1	Endometriosis	Wald ratio	1	-0.0389201	0.0891521	0.662431	0.0159794
PKD2	Endometriosis	Wald ratio	1	-0.235896	0.164674	0.152	0.00259923
PKLR	Endometriosis	Wald ratio	1	0.136455	0.0631509	0.0307124	0.013656
PKN3	Endometriosis	Wald ratio	1	0.0784538	0.0912407	0.389869	0.0116024
PLA2G10	Endometriosis	Wald ratio	1	0.16197	0.12806	0.205944	0.0050929
PLA2G15	Endometriosis	Wald ratio	1	-0.0178942	0.0533488	0.737309	0.025605
PLA2G1B	Endometriosis	Wald ratio	1	-0.204408	0.210495	0.331507	0.00168501
PLA2G4A	Endometriosis	Wald ratio	1	-0.00727011	0.256048	0.977348	0.00147391
PLA2G7	Endometriosis	Wald ratio	1	-0.0697553	0.142468	0.624403	0.00416523
PLAT	Endometriosis	Wald ratio	1	0.0860642	0.224886	0.701942	0.00126644
PLAU	Endometriosis	Wald ratio	1	-0.106069	0.142192	0.455696	0.00386214
PLAUR	Endometriosis	Wald ratio	1	-0.00463925	0.108779	0.965982	0.00971899
PLCB2	Endometriosis	Wald ratio	1	-0.0350261	0.0967099	0.71722	0.0100344
PLEKHO1	Endometriosis	Wald ratio	1	-0.0511102	0.219027	0.815489	0.00180693
PLG	Endometriosis	Wald ratio	1	0.0291313	0.0546339	0.593889	0.0289374
PLIN3	Endometriosis	Wald ratio	1	0.181198	0.167983	0.280735	0.00201562
PLPBP	Endometriosis	Wald ratio	1	0.542342	0.273166	0.0471008	0.000955633
PLSCR3	Endometriosis	Wald ratio	1	-0.194626	0.247533	0.431715	0.00113996
PLTP	Endometriosis	Wald ratio	1	0.0495174	0.0315821	0.116906	0.0817467
PLXDC1	Endometriosis	Wald ratio	1	0.0399172	0.0591424	0.499718	0.0158279
PLXDC2	Endometriosis	Wald ratio	1	0.0292437	0.167177	0.861137	0.00253173
PLXNA4	Endometriosis	Wald ratio	1	0.159529	0.134073	0.234101	0.0036884
PMM2	Endometriosis	Wald ratio	1	-0.0211832	0.0766757	0.782341	0.00893693
PMS1	Endometriosis	Wald ratio	1	-0.268533	0.272618	0.324616	0.000933604
PMVK	Endometriosis	Wald ratio	1	-0.0021815	0.249487	0.993023	0.00107101
PNLIPRP1	Endometriosis	Wald ratio	1	-0.00296555	0.0555601	0.957433	0.0258776
PODXL	Endometriosis	Wald ratio	1	-0.00847185	0.0797975	0.91545	0.012706
PODXL2	Endometriosis	Wald ratio	1	0.02871	0.0699237	0.681373	0.0126124
POMC	Endometriosis	Wald ratio	1	-0.536598	0.196204	0.00624005	0.00208291
PON3	Endometriosis	Wald ratio	1	0.0601255	0.0431483	0.163481	0.0467497
POSTN	Endometriosis	Wald ratio	1	0.00587331	0.0473524	0.901288	0.031058
PPCDC	Endometriosis	Wald ratio	1	-0.0169435	0.0406471	0.676793	0.0398289
PPIE	Endometriosis	Wald ratio	1	-0.515027	0.279965	0.0658256	0.000913394
PPL	Endometriosis	Wald ratio	1	0.152372	0.157083	0.332042	0.00354754
PPM1F	Endometriosis	Wald ratio	1	-0.122891	0.261776	0.638748	0.00115606
PPP1R14A	Endometriosis	Wald ratio	1	0.0473004	0.0549648	0.389481	0.0198258
PPP1R14D	Endometriosis	Wald ratio	1	0.623935	0.198497	0.00167052	0.00173122
PPP2R5A	Endometriosis	Wald ratio	1	0.841372	0.375859	0.0251865	0.00119748
PRAP1	Endometriosis	Wald ratio	1	0.143738	0.0874439	0.100224	0.0138243
PRDX1	Endometriosis	Wald ratio	1	0.143604	0.282603	0.611351	0.0014545
PRDX2	Endometriosis	Wald ratio	1	-0.165891	0.19181	0.387109	0.0021293
PRDX3	Endometriosis	Wald ratio	1	0.0250061	0.201827	0.901396	0.00183502
PRDX5	Endometriosis	Wald ratio	1	-0.299002	0.184496	0.105094	0.00222595
PRDX6	Endometriosis	Wald ratio	1	0.0748382	0.0988727	0.449101	0.0096357
PRELP	Endometriosis	Wald ratio	1	0.0444721	0.053335	0.40438	0.02053
PRG2	Endometriosis	Wald ratio	1	0.0845267	0.159107	0.59524	0.00506442
PRG3	Endometriosis	Wald ratio	1	0.120734	0.0876266	0.168257	0.00811613
PRKAB1	Endometriosis	Wald ratio	1	0.172215	0.140248	0.219471	0.0032091
PRKAR2A	Endometriosis	Wald ratio	1	0.289741	0.256261	0.258202	0.00123383
PRKD2	Endometriosis	Wald ratio	1	-0.217846	0.308331	0.479857	0.000943026
PRKG1	Endometriosis	Wald ratio	1	-0.0603335	0.065062	0.353759	0.0174485
PRND	Endometriosis	Wald ratio	1	-0.0351715	0.0436623	0.420511	0.0278427
PROC	Endometriosis	Wald ratio	1	0.0469798	0.0631828	0.457146	0.0225067
PROCR	Endometriosis	Wald ratio	1	-0.0327425	0.028939	0.257874	0.0592443
PROK1	Endometriosis	Wald ratio	1	0.000808969	0.0356195	0.98188	0.103824
PRRT3	Endometriosis	Wald ratio	1	-0.0810615	0.0760855	0.286695	0.0173652
PRSS2	Endometriosis	Wald ratio	1	0.0973091	0.0885488	0.271798	0.00990406
PRSS22	Endometriosis	Wald ratio	1	-0.0495387	0.0521155	0.34183	0.0287194
PRSS27	Endometriosis	Wald ratio	1	0.0191371	0.109081	0.860734	0.00650197
PRSS8	Endometriosis	Wald ratio	1	-0.0738417	0.111351	0.507239	0.00632342
PRTG	Endometriosis	Wald ratio	1	0.0682109	0.0281227	0.0152882	0.0827414
PRTN3	Endometriosis	Wald ratio	1	-0.0149484	0.0289505	0.605615	0.0842048
PSAP	Endometriosis	Wald ratio	1	-0.0233514	0.0593732	0.694099	0.0229785
PSMD9	Endometriosis	Wald ratio	1	0.0476407	0.0645339	0.460376	0.0168673
PSME1	Endometriosis	Wald ratio	1	-0.040251	0.125455	0.748331	0.00447051
PSME2	Endometriosis	Wald ratio	1	-0.0444505	0.138544	0.748331	0.00360858
PSMG4	Endometriosis	Wald ratio	1	-0.0298204	0.0903452	0.741346	0.0112198
PSRC1	Endometriosis	Wald ratio	1	0.080829	0.104602	0.439683	0.00666294
PSTPIP2	Endometriosis	Wald ratio	1	0.0505359	0.080927	0.532323	0.0114256
PTGDS	Endometriosis	Wald ratio	1	-0.0256628	0.221496	0.907762	0.00167185
PTGES2	Endometriosis	Wald ratio	1	0.142328	0.203256	0.483776	0.00315885
PTGR1	Endometriosis	Wald ratio	1	-0.0116797	0.0372452	0.753834	0.0495318
PTH1R	Endometriosis	Wald ratio	1	0.254578	0.134326	0.0580615	0.00331024
PTK7	Endometriosis	Wald ratio	1	-0.25444	0.258359	0.324707	0.00112673
PTPRB	Endometriosis	Wald ratio	1	0.027264	0.0386645	0.480722	0.0581704
PTPRC	Endometriosis	Wald ratio	1	-0.151958	0.178933	0.395745	0.00317913
PTPRF	Endometriosis	Wald ratio	1	0.406884	0.172333	0.0182243	0.00316298
PTPRK	Endometriosis	Wald ratio	1	-0.00281489	0.142356	0.984224	0.00533955
PTPRM	Endometriosis	Wald ratio	1	0.174839	0.160831	0.276993	0.00311497
PTPRN2	Endometriosis	Wald ratio	1	0.11623	0.0821599	0.157161	0.011558
PTPRR	Endometriosis	Wald ratio	1	-0.569638	0.299233	0.0569541	0.000883059
PTPRS	Endometriosis	Wald ratio	1	-0.0230653	0.0700595	0.741986	0.0146647
PTPRZ1	Endometriosis	Wald ratio	1	-0.0112899	0.0714518	0.874451	0.0181814
PTS	Endometriosis	Wald ratio	1	0.00656203	0.0581083	0.910088	0.0201637
PTX3	Endometriosis	Wald ratio	1	0.125406	0.219949	0.568569	0.00156876
PVALB	Endometriosis	Wald ratio	1	-0.0953451	0.136323	0.484297	0.00489939
PXDNL	Endometriosis	Wald ratio	1	0.0137241	0.0497451	0.782634	0.0255982
PYDC1	Endometriosis	Wald ratio	1	-0.0468026	0.0403531	0.24612	0.0511508
PYY	Endometriosis	Wald ratio	1	0.0585002	0.0530246	0.269912	0.0260486
PZP	Endometriosis	Wald ratio	1	0.315928	0.303667	0.298165	0.00163348
QDPR	Endometriosis	Wald ratio	1	0.00809848	0.0328174	0.805083	0.0722751
QPCT	Endometriosis	Wald ratio	1	0.0857938	0.0614984	0.162999	0.0202861
QSOX1	Endometriosis	Wald ratio	1	-0.0969558	0.03142	0.00203005	0.0919638
RAB11FIP3	Endometriosis	Wald ratio	1	-0.270506	0.246567	0.272603	0.00116703
RAB2B	Endometriosis	Wald ratio	1	0.0259422	0.0841325	0.757817	0.0130709
RAB44	Endometriosis	Wald ratio	1	-0.0113191	0.109867	0.917942	0.0065426
RAB6A	Endometriosis	Wald ratio	1	-0.0410031	0.213419	0.847644	0.00146484
RABEP1	Endometriosis	Wald ratio	1	0.00524218	0.176787	0.976344	0.00260992
RABEPK	Endometriosis	Wald ratio	1	-0.0391274	0.0887994	0.659483	0.0104435
RABGAP1L	Endometriosis	Wald ratio	1	-0.016776	0.172224	0.922402	0.00280595
RALB	Endometriosis	Wald ratio	1	-0.134812	0.105585	0.201671	0.00567736
RALY	Endometriosis	Wald ratio	1	-0.0559688	0.181725	0.758093	0.00260489
RAPGEF2	Endometriosis	Wald ratio	1	0.086284	0.258527	0.738567	0.00093973
RARRES2	Endometriosis	Wald ratio	1	0.000146397	0.0627845	0.99814	0.0188703
RASSF2	Endometriosis	Wald ratio	1	-0.051488	0.134665	0.702208	0.00457035
RBKS	Endometriosis	Wald ratio	1	0.0333164	0.117198	0.776201	0.00568302
RBM17	Endometriosis	Wald ratio	1	0.0836379	0.211278	0.692203	0.00179463
RBP1	Endometriosis	Wald ratio	1	0.123802	0.112414	0.270768	0.00548991
RBP2	Endometriosis	Wald ratio	1	-0.244227	0.200236	0.22258	0.00226951
RBP7	Endometriosis	Wald ratio	1	-0.0208468	0.0443933	0.638646	0.0339771
RBPMS2	Endometriosis	Wald ratio	1	-0.798067	0.256272	0.00184481	0.00111777
RECK	Endometriosis	Wald ratio	1	-0.0240682	0.0841282	0.774809	0.0119246
REEP4	Endometriosis	Wald ratio	1	0.152546	0.184904	0.409371	0.00270691
REG1A	Endometriosis	Wald ratio	1	-0.0202888	0.03565	0.569281	0.057633
REG1B	Endometriosis	Wald ratio	1	-0.0278508	0.0489375	0.569281	0.0314898
REG3A	Endometriosis	Wald ratio	1	0.0407186	0.0899494	0.650777	0.00961794
REG3G	Endometriosis	Wald ratio	1	-0.0482834	0.0452908	0.28639	0.0310824
REG4	Endometriosis	Wald ratio	1	-0.0848661	0.0709356	0.231547	0.0125305
RELT	Endometriosis	Wald ratio	1	-0.0481938	0.033333	0.148225	0.0620114
REN	Endometriosis	Wald ratio	1	-0.147168	0.171571	0.391021	0.0027815
RET	Endometriosis	Wald ratio	1	0.0784506	0.0364317	0.03129	0.0640971
RETN	Endometriosis	Wald ratio	1	0.0609831	0.0684318	0.372848	0.0173429
RGMA	Endometriosis	Wald ratio	1	-0.0722347	0.0534963	0.176928	0.0280363
RGMB	Endometriosis	Wald ratio	1	-0.0292164	0.0708259	0.679965	0.0152726
RIDA	Endometriosis	Wald ratio	1	0.0470231	0.0405493	0.246191	0.0444433
RILPL2	Endometriosis	Wald ratio	1	-0.582575	0.241774	0.0159705	0.0013437
RLN2	Endometriosis	Wald ratio	1	0.0419325	0.0971942	0.666156	0.00913822
RNASE1	Endometriosis	Wald ratio	1	-0.0269418	0.0628825	0.668326	0.021402
RNASE3	Endometriosis	Wald ratio	1	0.0345458	0.0460599	0.453243	0.0303213
RNASE4	Endometriosis	Wald ratio	1	0.0533489	0.0384179	0.16494	0.0459646
RNASE6	Endometriosis	Wald ratio	1	0.000684217	0.0313387	0.982581	0.0742506
RNASEH2A	Endometriosis	Wald ratio	1	-0.250061	0.252532	0.32207	0.00148018
RNASET2	Endometriosis	Wald ratio	1	0.0166087	0.0297358	0.576473	0.0737531
RNF149	Endometriosis	Wald ratio	1	0.028785	0.0427723	0.500958	0.0384612
RNF43	Endometriosis	Wald ratio	1	0.129383	0.0699209	0.0642533	0.0153936
ROBO1	Endometriosis	Wald ratio	1	-0.0236275	0.059358	0.690593	0.0187344
ROBO2	Endometriosis	Wald ratio	1	-0.0790756	0.117662	0.501547	0.00610331
ROBO4	Endometriosis	Wald ratio	1	0.0968575	0.137843	0.482266	0.00416619
ROR1	Endometriosis	Wald ratio	1	0.096665	0.0335075	0.00391566	0.0455743
RPE	Endometriosis	Wald ratio	1	-0.375331	0.211979	0.076626	0.00164481
RRM2	Endometriosis	Wald ratio	1	-0.565156	0.245921	0.0215549	0.000982313
RRM2B	Endometriosis	Wald ratio	1	0.0186587	0.152811	0.902818	0.00330882
RSPO1	Endometriosis	Wald ratio	1	-0.228165	0.0825234	0.0056948	0.0118441
RSPO3	Endometriosis	Wald ratio	1	0.470544	0.0764265	7.42177e-10	0.0146244
RTBDN	Endometriosis	Wald ratio	1	0.0732156	0.0744078	0.325127	0.011983
RTN4IP1	Endometriosis	Wald ratio	1	0.092273	0.133637	0.489897	0.00436304
RTN4R	Endometriosis	Wald ratio	1	-0.00840511	0.0477047	0.860144	0.0345188
RWDD1	Endometriosis	Wald ratio	1	-0.497688	0.255454	0.0513845	0.00108983
S100A11	Endometriosis	Wald ratio	1	-0.474425	0.209591	0.0236005	0.00223083
S100A12	Endometriosis	Wald ratio	1	-0.0319341	0.058275	0.583699	0.0230019
S100A13	Endometriosis	Wald ratio	1	-0.118267	0.126854	0.351177	0.00498155
S100A16	Endometriosis	Wald ratio	1	-0.00610141	0.117778	0.958685	0.00517238
S100A3	Endometriosis	Wald ratio	1	0.241326	0.241843	0.318347	0.00111567
S100A4	Endometriosis	Wald ratio	1	0.0222122	0.135343	0.869639	0.00502693
S100P	Endometriosis	Wald ratio	1	0.0419959	0.0840725	0.617413	0.0112483
SAA4	Endometriosis	Wald ratio	1	-0.0251827	0.0352112	0.474492	0.0635628
SAMD9L	Endometriosis	Wald ratio	1	0.0660466	0.0578332	0.253447	0.024667
SAT2	Endometriosis	Wald ratio	1	0.0412518	0.0284719	0.147377	0.0807015
SCAMP3	Endometriosis	Wald ratio	1	0.230468	0.158814	0.146728	0.00288283
SCARA5	Endometriosis	Wald ratio	1	0.0378126	0.0393087	0.33608	0.0505348
SCARB2	Endometriosis	Wald ratio	1	-0.0218068	0.0560086	0.697019	0.0284366
SCARF1	Endometriosis	Wald ratio	1	-0.0247744	0.0329576	0.452227	0.0670751
SCARF2	Endometriosis	Wald ratio	1	-0.0652151	0.0414365	0.11552	0.0567621
SCG2	Endometriosis	Wald ratio	1	0.372133	0.257598	0.148563	0.00101951
SCGB1A1	Endometriosis	Wald ratio	1	0.0304286	0.0375438	0.417663	0.0553202
SCGB3A1	Endometriosis	Wald ratio	1	0.150005	0.1077	0.16368	0.00728178
SCGB3A2	Endometriosis	Wald ratio	1	-0.0044257	0.0630528	0.944042	0.0201869
SCGN	Endometriosis	Wald ratio	1	-0.0756501	0.156283	0.628345	0.00349344
SCLY	Endometriosis	Wald ratio	1	0.170503	0.0747218	0.0224991	0.0167065
SCP2	Endometriosis	Wald ratio	1	-0.159202	0.281231	0.571331	0.000878473
SCPEP1	Endometriosis	Wald ratio	1	-0.00860878	0.0422361	0.83849	0.0395761
SCRN1	Endometriosis	Wald ratio	1	-0.0469637	0.123713	0.704229	0.00534329
SCT	Endometriosis	Wald ratio	1	0.31472	0.259346	0.224935	0.00102094
SDC1	Endometriosis	Wald ratio	1	-0.112626	0.0924504	0.223138	0.00922453
SDCCAG8	Endometriosis	Wald ratio	1	0.0362778	0.0596262	0.542908	0.0215637
SDHB	Endometriosis	Wald ratio	1	0.178321	0.232662	0.443415	0.00156091
SEL1L	Endometriosis	Wald ratio	1	-0.0111875	0.13679	0.934817	0.00404318
SELE	Endometriosis	Wald ratio	1	0.189276	0.135015	0.16095	0.00605382
SELENOP	Endometriosis	Wald ratio	1	0.0800548	0.127966	0.53158	0.00431258
SELL	Endometriosis	Wald ratio	1	0.0500572	0.0339333	0.140168	0.0727722
SELP	Endometriosis	Wald ratio	1	-0.15613	0.0892105	0.0800956	0.00970244
SELPLG	Endometriosis	Wald ratio	1	0.028409	0.0411729	0.490199	0.0281089
SEMA3F	Endometriosis	Wald ratio	1	-0.323629	0.0998954	0.00119664	0.00881873
SEMA4D	Endometriosis	Wald ratio	1	0.333982	0.136049	0.0140939	0.00352943
SEMA6C	Endometriosis	Wald ratio	1	0.10743	0.125024	0.390189	0.00417597
SEMA7A	Endometriosis	Wald ratio	1	-0.0268715	0.0996993	0.787525	0.0109886
SEPTIN8	Endometriosis	Wald ratio	1	-0.0730137	0.0933549	0.434151	0.00471247
SEPTIN9	Endometriosis	Wald ratio	1	0.412877	0.269305	0.125247	0.00101783
SERPINA1	Endometriosis	Wald ratio	1	0.13651	0.102623	0.183446	0.0064827
SERPINA3	Endometriosis	Wald ratio	1	-0.0266766	0.0381053	0.48388	0.0576954
SERPINA5	Endometriosis	Wald ratio	1	0.0541613	0.0601123	0.367587	0.0200408
SERPINA6	Endometriosis	Wald ratio	1	0.0635726	0.0562523	0.25842	0.0282613
SERPINA9	Endometriosis	Wald ratio	1	0.0371898	0.0303417	0.220311	0.0932401
SERPINB1	Endometriosis	Wald ratio	1	0.127807	0.160917	0.427052	0.00316147
SERPINB5	Endometriosis	Wald ratio	1	-0.49371	0.229788	0.0316707	0.00133432
SERPINB6	Endometriosis	Wald ratio	1	0.0237298	0.0745869	0.750372	0.0131935
SERPINB9	Endometriosis	Wald ratio	1	-0.0144809	0.132088	0.912702	0.0043781
SERPINC1	Endometriosis	Wald ratio	1	0.115424	0.235734	0.624392	0.00147739
SERPIND1	Endometriosis	Wald ratio	1	-0.0031043	0.237609	0.989576	0.00196323
SERPINE1	Endometriosis	Wald ratio	1	-0.00270402	0.131826	0.983635	0.00472189
SERPINF1	Endometriosis	Wald ratio	1	0.0539298	0.0431015	0.210851	0.0382454
SERPINF2	Endometriosis	Wald ratio	1	0.158813	0.0745005	0.0330307	0.0140984
SERPING1	Endometriosis	Wald ratio	1	0.118808	0.0691713	0.0858707	0.0151654
SERPINH1	Endometriosis	Wald ratio	1	-0.022442	0.0892486	0.801463	0.00911114
SERPINI1	Endometriosis	Wald ratio	1	-0.0142509	0.0313227	0.64913	0.0733859
SERPINI2	Endometriosis	Wald ratio	1	0.0525709	0.0408814	0.198466	0.0709549
SESTD1	Endometriosis	Wald ratio	1	0.074185	0.123978	0.549592	0.00481665
SETMAR	Endometriosis	Wald ratio	1	0.0363857	0.0556803	0.51345	0.0253904
SEZ6	Endometriosis	Wald ratio	1	-0.401767	0.194244	0.0386063	0.00199088
SEZ6L	Endometriosis	Wald ratio	1	-0.351702	0.135767	0.00958434	0.00448961
SEZ6L2	Endometriosis	Wald ratio	1	0.361318	0.0798174	5.98822e-06	0.0139443
SF3B4	Endometriosis	Wald ratio	1	-0.0082914	0.0954629	0.930787	0.0110658
SFRP1	Endometriosis	Wald ratio	1	-0.0367015	0.06388	0.565604	0.0183588
SFRP4	Endometriosis	Wald ratio	1	-0.0778158	0.0600119	0.194744	0.0203258
SFTPA1	Endometriosis	Wald ratio	1	-0.0498416	0.0513806	0.332023	0.0236719
SH2B3	Endometriosis	Wald ratio	1	-0.118298	0.186639	0.52619	0.00222325
SH3BP1	Endometriosis	Wald ratio	1	-0.0010119	0.061035	0.986772	0.0210681
SH3GLB2	Endometriosis	Wald ratio	1	-0.0670587	0.0451885	0.137815	0.0388824
SHBG	Endometriosis	Wald ratio	1	0.00693915	0.0454456	0.878642	0.0443853
SHH	Endometriosis	Wald ratio	1	-0.0868123	0.212669	0.683124	0.00152664
SHISA5	Endometriosis	Wald ratio	1	-0.124576	0.108769	0.252074	0.00723842
SHPK	Endometriosis	Wald ratio	1	-0.237244	0.168162	0.158302	0.00312177
SIAE	Endometriosis	Wald ratio	1	-0.0748767	0.142326	0.598823	0.003999
SIGLEC1	Endometriosis	Wald ratio	1	0.00266851	0.0788615	0.973006	0.0134924
SIGLEC10	Endometriosis	Wald ratio	1	0.0593755	0.0321811	0.0650313	0.0714139
SIGLEC6	Endometriosis	Wald ratio	1	-0.0198825	0.0319226	0.533395	0.0492171
SIGLEC7	Endometriosis	Wald ratio	1	0.0342016	0.0605618	0.572252	0.0257472
SIL1	Endometriosis	Wald ratio	1	0.110736	0.203796	0.586876	0.0016852
SIRT2	Endometriosis	Wald ratio	1	0.237589	0.158736	0.134457	0.00290968
SKAP1	Endometriosis	Wald ratio	1	0.20438	0.226014	0.365847	0.00149938
SLA2	Endometriosis	Wald ratio	1	-0.0396584	0.227611	0.861679	0.001555
SLAMF1	Endometriosis	Wald ratio	1	-0.0996648	0.107629	0.354445	0.00504923
SLAMF6	Endometriosis	Wald ratio	1	-0.0520797	0.0705089	0.460134	0.0149265
SLC16A1	Endometriosis	Wald ratio	1	0.11496	0.196325	0.558171	0.00186954
SLC27A4	Endometriosis	Wald ratio	1	-0.00597329	0.214563	0.97779	0.001413
SLC39A14	Endometriosis	Wald ratio	1	0.00261108	0.122546	0.983001	0.00433153
SLC4A1	Endometriosis	Wald ratio	1	0.27054	0.23086	0.241245	0.00135817
SLC9A3R2	Endometriosis	Wald ratio	1	0.272048	0.104741	0.0093952	0.00598867
SLIT2	Endometriosis	Wald ratio	1	0.173546	0.210627	0.409968	0.00156
SLITRK1	Endometriosis	Wald ratio	1	0.0579074	0.114806	0.613986	0.0075391
SLITRK6	Endometriosis	Wald ratio	1	0.0314987	0.0528436	0.551127	0.0229926
SLMAP	Endometriosis	Wald ratio	1	-0.243918	0.229902	0.288704	0.00168234
SLURP1	Endometriosis	Wald ratio	1	-0.0587692	0.0297413	0.0481537	0.0805115
SMAD3	Endometriosis	Wald ratio	1	0.05305	0.0552973	0.337378	0.0220726
SMARCA2	Endometriosis	Wald ratio	1	-0.0243368	0.27125	0.928509	0.00111557
SMOC1	Endometriosis	Wald ratio	1	0.00741971	0.0602499	0.901989	0.0392566
SMOC2	Endometriosis	Wald ratio	1	0.00543707	0.0327744	0.86824	0.0698751
SMPD1	Endometriosis	Wald ratio	1	0.0150651	0.0336667	0.654529	0.0748646
SMPD3	Endometriosis	Wald ratio	1	0.0962314	0.26487	0.716369	0.00100815
SNAP25	Endometriosis	Wald ratio	1	-0.0610077	0.121324	0.615069	0.00546444
SNAP29	Endometriosis	Wald ratio	1	-0.195222	0.222858	0.381035	0.00202531
SNED1	Endometriosis	Wald ratio	1	0.130975	0.0970915	0.17734	0.00776817
SNX15	Endometriosis	Wald ratio	1	-0.0368454	0.0393236	0.348769	0.0465778
SNX18	Endometriosis	Wald ratio	1	-0.18422	0.190971	0.33472	0.00292416
SNX9	Endometriosis	Wald ratio	1	0.0946565	0.144678	0.512948	0.00340478
SOD1	Endometriosis	Wald ratio	1	0.0940613	0.161958	0.561392	0.00185184
SOD2	Endometriosis	Wald ratio	1	-0.0878066	0.0799809	0.272273	0.011417
SOD3	Endometriosis	Wald ratio	1	-0.00862017	0.0454653	0.849623	0.0432316
SORBS1	Endometriosis	Wald ratio	1	0.223439	0.254653	0.380257	0.00117646
SORCS2	Endometriosis	Wald ratio	1	0.0212003	0.0271169	0.434325	0.0980363
SORD	Endometriosis	Wald ratio	1	-0.09567	0.086092	0.26646	0.0100056
SORT1	Endometriosis	Wald ratio	1	0.0622101	0.077826	0.424088	0.0127497
SOST	Endometriosis	Wald ratio	1	-0.144049	0.224236	0.520615	0.00211426
SPARC	Endometriosis	Wald ratio	1	0.0508501	0.200436	0.799729	0.00191984
SPESP1	Endometriosis	Wald ratio	1	0.251389	0.2879	0.382564	0.00107263
SPINK1	Endometriosis	Wald ratio	1	-0.00976212	0.032525	0.764069	0.0763102
SPINK2	Endometriosis	Wald ratio	1	0.022408	0.0364355	0.538552	0.0644047
SPINK5	Endometriosis	Wald ratio	1	-0.021404	0.0305575	0.483646	0.0784973
SPINK6	Endometriosis	Wald ratio	1	-0.0275308	0.0336513	0.413289	0.0668727
SPINK8	Endometriosis	Wald ratio	1	-0.0184518	0.0322075	0.56671	0.0813979
SPINT1	Endometriosis	Wald ratio	1	0.0296445	0.0644255	0.645418	0.0200513
SPINT2	Endometriosis	Wald ratio	1	0.113133	0.0723731	0.118009	0.0117592
SPOCK1	Endometriosis	Wald ratio	1	-0.131413	0.0960643	0.171321	0.00859706
SPON1	Endometriosis	Wald ratio	1	-0.0830986	0.0418622	0.0471387	0.0466107
SPON2	Endometriosis	Wald ratio	1	0.201462	0.0595728	0.000720184	0.0213193
SPP1	Endometriosis	Wald ratio	1	0.121413	0.135035	0.368589	0.00457683
SPRED2	Endometriosis	Wald ratio	1	-0.0298873	0.173345	0.863111	0.00257117
SPRR3	Endometriosis	Wald ratio	1	-0.00115455	0.0500934	0.981612	0.0329877
SPRY2	Endometriosis	Wald ratio	1	0.106962	0.153618	0.486251	0.00320451
SPTLC1	Endometriosis	Wald ratio	1	0.0248931	0.152209	0.870089	0.00363193
SRPK2	Endometriosis	Wald ratio	1	-0.187094	0.22594	0.40763	0.00150965
SSC4D	Endometriosis	Wald ratio	1	0.0102631	0.0463246	0.824666	0.0382178
ST13	Endometriosis	Wald ratio	1	-0.383722	0.2266	0.0903812	0.00156171
ST3GAL1	Endometriosis	Wald ratio	1	-0.0355338	0.0519158	0.493691	0.0292693
ST6GAL1	Endometriosis	Wald ratio	1	-0.104184	0.0731648	0.154458	0.0148251
STAB2	Endometriosis	Wald ratio	1	0.0105287	0.0596183	0.859821	0.0432848
STAT2	Endometriosis	Wald ratio	1	0.359331	0.199979	0.0723603	0.00167517
STC2	Endometriosis	Wald ratio	1	-0.10003	0.181229	0.580979	0.00237808
STK4	Endometriosis	Wald ratio	1	0.385157	0.228626	0.0920545	0.00145856
STX16	Endometriosis	Wald ratio	1	0.446653	0.199114	0.0248843	0.00181253
STX4	Endometriosis	Wald ratio	1	-0.487282	0.291805	0.0949411	0.000904837
STX8	Endometriosis	Wald ratio	1	0.174723	0.143175	0.222333	0.00396855
STXBP1	Endometriosis	Wald ratio	1	-0.472828	0.237002	0.0460389	0.0014753
SUGP1	Endometriosis	Wald ratio	1	0.0150884	0.0616305	0.806596	0.0289013
SULT1A1	Endometriosis	Wald ratio	1	-0.0592634	0.129101	0.646201	0.00495231
SULT2A1	Endometriosis	Wald ratio	1	0.047271	0.0444596	0.287675	0.0396508
SUMF2	Endometriosis	Wald ratio	1	-0.182046	0.121312	0.133448	0.0091409
SUSD1	Endometriosis	Wald ratio	1	-0.162977	0.112944	0.149026	0.00672035
SUSD2	Endometriosis	Wald ratio	1	-0.0244022	0.039013	0.53165	0.0440793
SUSD4	Endometriosis	Wald ratio	1	0.0171359	0.0323678	0.596519	0.0677101
SUSD5	Endometriosis	Wald ratio	1	-0.0488985	0.0355829	0.169375	0.0803022
SV2A	Endometriosis	Wald ratio	1	-0.026033	0.299731	0.930787	0.00117617
SWAP70	Endometriosis	Wald ratio	1	0.191686	0.113338	0.0907832	0.00531239
TAB2	Endometriosis	Wald ratio	1	0.239196	0.248058	0.334909	0.00112545
TACC3	Endometriosis	Wald ratio	1	0.0362101	0.061635	0.556872	0.0210286
TAFA5	Endometriosis	Wald ratio	1	-0.0191558	0.0705949	0.786124	0.0128514
TALDO1	Endometriosis	Wald ratio	1	-0.682735	0.276951	0.0136943	0.00115157
TANK	Endometriosis	Wald ratio	1	-0.555531	0.267246	0.0376425	0.00106477
TARBP2	Endometriosis	Wald ratio	1	0.0957327	0.25916	0.711833	0.00127154
TBC1D17	Endometriosis	Wald ratio	1	-0.0228442	0.029764	0.442776	0.0825672
TBC1D23	Endometriosis	Wald ratio	1	-0.0523717	0.0782403	0.50326	0.0118018
TBCA	Endometriosis	Wald ratio	1	0.0645503	0.0947476	0.49569	0.00845206
TBCC	Endometriosis	Wald ratio	1	-0.241164	0.217007	0.266432	0.00153336
TCL1A	Endometriosis	Wald ratio	1	-0.0653985	0.0399603	0.101716	0.0313692
TDP1	Endometriosis	Wald ratio	1	0.14272	0.224705	0.525336	0.0015974
TDRKH	Endometriosis	Wald ratio	1	0.051574	0.038419	0.179463	0.0479371
TEF	Endometriosis	Wald ratio	1	0.076408	0.167613	0.648491	0.0023158
TEK	Endometriosis	Wald ratio	1	0.0694648	0.0502873	0.167169	0.0293418
TEX101	Endometriosis	Wald ratio	1	-0.0261659	0.0551081	0.634922	0.0473838
TF	Endometriosis	Wald ratio	1	-0.0111369	0.039666	0.778889	0.0489155
TFF1	Endometriosis	Wald ratio	1	-0.0125254	0.0510579	0.806211	0.0363093
TFF2	Endometriosis	Wald ratio	1	-0.0864536	0.102139	0.397315	0.0070248
TFF3	Endometriosis	Wald ratio	1	0.105632	0.153494	0.491339	0.00370079
TFPI	Endometriosis	Wald ratio	1	0.147059	0.0370203	7.11525e-05	0.0529655
TFPI2	Endometriosis	Wald ratio	1	-0.0615791	0.118843	0.60435	0.00550088
TG	Endometriosis	Wald ratio	1	0.0594372	0.190808	0.755418	0.0021331
TGFA	Endometriosis	Wald ratio	1	-0.11008	0.111748	0.324592	0.0066297
TGFB1	Endometriosis	Wald ratio	1	0.00820551	0.0508272	0.871747	0.024446
TGFB2	Endometriosis	Wald ratio	1	0.0113678	0.0865349	0.895485	0.00807544
TGFBR2	Endometriosis	Wald ratio	1	-0.0454504	0.253118	0.857496	0.00125217
TGFBR3	Endometriosis	Wald ratio	1	-0.0341121	0.0999071	0.732774	0.00698686
TGM2	Endometriosis	Wald ratio	1	0.0695911	0.0715398	0.330672	0.0148198
THBD	Endometriosis	Wald ratio	1	0.124332	0.0665734	0.0618186	0.0140147
THBS2	Endometriosis	Wald ratio	1	-0.0124242	0.0376743	0.741568	0.043355
THBS4	Endometriosis	Wald ratio	1	0.0133039	0.0526618	0.800555	0.0295617
THOP1	Endometriosis	Wald ratio	1	0.0897693	0.0463381	0.0527128	0.0320802
THPO	Endometriosis	Wald ratio	1	-0.310057	0.200312	0.121653	0.00197692
THSD1	Endometriosis	Wald ratio	1	0.196214	0.176906	0.26737	0.00160855
THTPA	Endometriosis	Wald ratio	1	-0.0397846	0.118849	0.737815	0.00485876
THY1	Endometriosis	Wald ratio	1	-0.070048	0.0532919	0.188704	0.02414
TIE1	Endometriosis	Wald ratio	1	-0.00712681	0.0663939	0.914518	0.0201466
TIGAR	Endometriosis	Wald ratio	1	0.0475388	0.199498	0.811654	0.00160858
TIGIT	Endometriosis	Wald ratio	1	-0.250957	0.148219	0.0904275	0.00370026
TIMD4	Endometriosis	Wald ratio	1	-0.0985896	0.0551294	0.0737224	0.0274953
TIMM10	Endometriosis	Wald ratio	1	0.143781	0.0709977	0.0428518	0.016731
TIMP2	Endometriosis	Wald ratio	1	0.104058	0.129701	0.422387	0.00442099
TIMP4	Endometriosis	Wald ratio	1	-0.0480762	0.0367469	0.190769	0.0610793
TJAP1	Endometriosis	Wald ratio	1	0.385444	0.272174	0.156726	0.00104539
TLR4	Endometriosis	Wald ratio	1	0.0793992	0.0894538	0.374756	0.00630176
TMED8	Endometriosis	Wald ratio	1	-0.104161	0.183938	0.571202	0.00219445
TMEM106A	Endometriosis	Wald ratio	1	-0.180455	0.119097	0.129723	0.00501601
TMEM25	Endometriosis	Wald ratio	1	-0.0814249	0.0734801	0.267809	0.0141163
TMPRSS11D	Endometriosis	Wald ratio	1	-0.115256	0.127182	0.364816	0.00477748
TMPRSS15	Endometriosis	Wald ratio	1	0.0609445	0.123856	0.622678	0.00482232
TNC	Endometriosis	Wald ratio	1	-0.010184	0.0558587	0.855333	0.0277631
TNF	Endometriosis	Wald ratio	1	0.280329	0.125473	0.0254715	0.00414411
TNFAIP2	Endometriosis	Wald ratio	1	0.225278	0.200321	0.260766	0.00194148
TNFAIP8	Endometriosis	Wald ratio	1	0.13573	0.146926	0.355591	0.00311583
TNFAIP8L2	Endometriosis	Wald ratio	1	0.0792944	0.210646	0.706595	0.00147714
TNFRSF10B	Endometriosis	Wald ratio	1	-0.0287708	0.0446564	0.5194	0.0605225
TNFRSF10C	Endometriosis	Wald ratio	1	0.0257409	0.046568	0.580429	0.0455465
TNFRSF11B	Endometriosis	Wald ratio	1	0.0149021	0.0644577	0.817166	0.0210142
TNFRSF12A	Endometriosis	Wald ratio	1	-0.0837036	0.203474	0.680799	0.0019077
TNFRSF13B	Endometriosis	Wald ratio	1	0.249728	0.11555	0.030678	0.00574439
TNFRSF13C	Endometriosis	Wald ratio	1	-0.0577232	0.0323756	0.0745987	0.0680977
TNFRSF14	Endometriosis	Wald ratio	1	-0.074931	0.104606	0.473794	0.0070114
TNFRSF17	Endometriosis	Wald ratio	1	-0.0387334	0.0876746	0.658644	0.00948448
TNFRSF19	Endometriosis	Wald ratio	1	-0.0382053	0.0494495	0.439752	0.0320285
TNFRSF1A	Endometriosis	Wald ratio	1	0.370393	0.20532	0.0712349	0.00191811
TNFRSF1B	Endometriosis	Wald ratio	1	-0.0683509	0.176574	0.698687	0.00354273
TNFRSF21	Endometriosis	Wald ratio	1	-0.0894501	0.114819	0.435948	0.006593
TNFRSF4	Endometriosis	Wald ratio	1	-0.238529	0.115382	0.0387059	0.00609776
TNFRSF6B	Endometriosis	Wald ratio	1	-0.0118597	0.044043	0.787718	0.0438065
TNFRSF8	Endometriosis	Wald ratio	1	0.0348047	0.0791141	0.659988	0.013494
TNFRSF9	Endometriosis	Wald ratio	1	0.0472966	0.0695995	0.496787	0.0126886
TNFSF10	Endometriosis	Wald ratio	1	0.000281619	0.0979011	0.997705	0.00746146
TNFSF11	Endometriosis	Wald ratio	1	0.120333	0.110615	0.276656	0.00670482
TNFSF12	Endometriosis	Wald ratio	1	0.0827988	0.0373834	0.0267701	0.0568473
TNFSF13	Endometriosis	Wald ratio	1	0.0174291	0.0430428	0.685533	0.0396425
TNFSF13B	Endometriosis	Wald ratio	1	-0.0508483	0.100754	0.613784	0.00888972
TNFSF14	Endometriosis	Wald ratio	1	-8.63368e-05	0.0508776	0.998646	0.0179681
TNFSF8	Endometriosis	Wald ratio	1	-0.0291979	0.0518503	0.573353	0.0279983
TNR	Endometriosis	Wald ratio	1	0.0122232	0.0320693	0.703092	0.0711474
TNXB	Endometriosis	Wald ratio	1	-0.0624026	0.043547	0.151859	0.0580291
TOP2B	Endometriosis	Wald ratio	1	0.0668609	0.151203	0.65835	0.00312611
TP53	Endometriosis	Wald ratio	1	-0.160794	0.207262	0.437867	0.0015862
TP53I3	Endometriosis	Wald ratio	1	0.0233257	0.0250052	0.350905	0.0883366
TPK1	Endometriosis	Wald ratio	1	-0.00397614	0.0382771	0.917266	0.0531359
TPMT	Endometriosis	Wald ratio	1	-0.0243068	0.0391193	0.534369	0.0504765
TPP1	Endometriosis	Wald ratio	1	0.0103825	0.082116	0.899386	0.0110475
TPPP3	Endometriosis	Wald ratio	1	-0.147936	0.227152	0.514877	0.00106687
TPSD1	Endometriosis	Wald ratio	1	0.0862816	0.0536437	0.107743	0.0259667
TRAF2	Endometriosis	Wald ratio	1	-0.0202323	0.174625	0.907762	0.00279136
TRDMT1	Endometriosis	Wald ratio	1	-0.053353	0.0825561	0.518109	0.0107402
TREM2	Endometriosis	Wald ratio	1	0.207154	0.171671	0.227551	0.00299664
TREML2	Endometriosis	Wald ratio	1	-0.00419913	0.0473311	0.929306	0.0344616
TRIM21	Endometriosis	Wald ratio	1	-0.0231373	0.236411	0.922036	0.00139795
TRIM25	Endometriosis	Wald ratio	1	-0.0410833	0.136186	0.762903	0.00418779
TRIM40	Endometriosis	Wald ratio	1	0.112009	0.0483393	0.0204957	0.0264351
TRIM5	Endometriosis	Wald ratio	1	0.0107685	0.045751	0.813919	0.0404929
TRIM58	Endometriosis	Wald ratio	1	0.0254601	0.0631915	0.687019	0.0186573
TSC22D1	Endometriosis	Wald ratio	1	-0.108857	0.271535	0.688498	0.00166892
TSPAN1	Endometriosis	Wald ratio	1	-0.370249	0.243835	0.128904	0.00135863
TSPAN15	Endometriosis	Wald ratio	1	-0.17901	0.219409	0.414572	0.00151663
TSPYL1	Endometriosis	Wald ratio	1	0.304796	0.164052	0.0631803	0.00270124
TTF2	Endometriosis	Wald ratio	1	-0.0433334	0.0660762	0.511946	0.0153841
TTR	Endometriosis	Wald ratio	1	-0.0395434	0.102487	0.699615	0.00788507
TWF2	Endometriosis	Wald ratio	1	-0.198358	0.18696	0.288704	0.00255981
TXN	Endometriosis	Wald ratio	1	-0.194688	0.235563	0.408532	0.00201011
TXNDC5	Endometriosis	Wald ratio	1	0.0248558	0.105497	0.813738	0.00509498
TXNDC9	Endometriosis	Wald ratio	1	0.0652103	0.261031	0.802728	0.00107921
TXNRD1	Endometriosis	Wald ratio	1	0.178622	0.24715	0.469847	0.00112358
TYMP	Endometriosis	Wald ratio	1	-0.0860272	0.0693066	0.214511	0.0173123
TYRP1	Endometriosis	Wald ratio	1	0.189686	0.15818	0.230459	0.00302001
UBAC1	Endometriosis	Wald ratio	1	0.302057	0.278202	0.277591	0.00129444
UBE2L6	Endometriosis	Wald ratio	1	-0.0695927	0.0524281	0.184378	0.0260027
UNC5D	Endometriosis	Wald ratio	1	-0.215704	0.190069	0.256429	0.00193988
UROD	Endometriosis	Wald ratio	1	0.0378421	0.0290955	0.193389	0.0848973
UROS	Endometriosis	Wald ratio	1	0.0741853	0.12121	0.540512	0.00621994
USP28	Endometriosis	Wald ratio	1	0.239423	0.175324	0.172063	0.00231244
USP8	Endometriosis	Wald ratio	1	-0.341599	0.219954	0.120411	0.00271783
UXS1	Endometriosis	Wald ratio	1	-0.0475284	0.105693	0.65294	0.00444714
VAMP5	Endometriosis	Wald ratio	1	-0.190503	0.151762	0.209379	0.002956
VAMP8	Endometriosis	Wald ratio	1	0.128918	0.0764396	0.0916941	0.0122605
VASH1	Endometriosis	Wald ratio	1	0.0624159	0.129964	0.631045	0.00399595
VASN	Endometriosis	Wald ratio	1	-0.0898398	0.0401451	0.025229	0.042023
VAT1	Endometriosis	Wald ratio	1	-0.133129	0.0879554	0.130127	0.00909577
VAV3	Endometriosis	Wald ratio	1	-0.334593	0.220771	0.129628	0.00142399
VCAM1	Endometriosis	Wald ratio	1	-0.111106	0.137308	0.418416	0.00391727
VCPKMT	Endometriosis	Wald ratio	1	0.0725293	0.242056	0.764453	0.00119839
VEGFB	Endometriosis	Wald ratio	1	0.365363	0.117291	0.00183926	0.00435072
VEGFC	Endometriosis	Wald ratio	1	0.108745	0.189944	0.566974	0.00242538
VGF	Endometriosis	Wald ratio	1	0.146278	0.193862	0.450521	0.0019911
VIT	Endometriosis	Wald ratio	1	-0.0462379	0.0281195	0.100107	0.104392
VSIG10L	Endometriosis	Wald ratio	1	-0.128575	0.058104	0.0269081	0.0202405
VSIG2	Endometriosis	Wald ratio	1	0.0906438	0.0844286	0.282995	0.0101639
VSIR	Endometriosis	Wald ratio	1	0.08398	0.040074	0.0361156	0.0476393
VSNL1	Endometriosis	Wald ratio	1	-0.0199317	0.0388276	0.607714	0.0482746
VSTM2L	Endometriosis	Wald ratio	1	0.113143	0.11245	0.314337	0.00624856
VTCN1	Endometriosis	Wald ratio	1	-0.445585	0.19448	0.0219541	0.00298192
VWA1	Endometriosis	Wald ratio	1	0.0831992	0.0654295	0.203521	0.0124827
VWC2L	Endometriosis	Wald ratio	1	-0.0140758	0.137406	0.918408	0.0038489
VWF	Endometriosis	Wald ratio	1	-0.0360065	0.1321	0.785183	0.00461378
WARS1	Endometriosis	Wald ratio	1	-0.0618488	0.0568342	0.276492	0.026011
WASF1	Endometriosis	Wald ratio	1	0.0774517	0.0419328	0.0647409	0.0402276
WASHC3	Endometriosis	Wald ratio	1	0.691938	0.132426	1.74074e-07	0.00349736
WFDC1	Endometriosis	Wald ratio	1	-0.00168051	0.0372926	0.964057	0.0364195
WFDC2	Endometriosis	Wald ratio	1	-0.113669	0.181032	0.530071	0.0026061
WFIKKN1	Endometriosis	Wald ratio	1	0.017185	0.0481236	0.721016	0.0336372
WIF1	Endometriosis	Wald ratio	1	0.0125521	0.0637876	0.844	0.019637
WNT9A	Endometriosis	Wald ratio	1	0.226504	0.0951625	0.0173043	0.00937043
WWP2	Endometriosis	Wald ratio	1	0.0420658	0.104898	0.688409	0.00693168
XRCC4	Endometriosis	Wald ratio	1	-0.260948	0.148667	0.0792167	0.00204841
YAP1	Endometriosis	Wald ratio	1	-0.0850769	0.19355	0.660255	0.00239153
YES1	Endometriosis	Wald ratio	1	-0.104771	0.162371	0.518762	0.0027006
YJU2	Endometriosis	Wald ratio	1	0.0302529	0.226263	0.893635	0.00127975
YOD1	Endometriosis	Wald ratio	1	0.00881204	0.114216	0.938503	0.00600464
ZBP1	Endometriosis	Wald ratio	1	0.0281133	0.0748949	0.707385	0.0119632
ZBTB16	Endometriosis	Wald ratio	1	0.0324274	0.0815722	0.690977	0.00865299
ZBTB17	Endometriosis	Wald ratio	1	0.307141	0.261793	0.240707	0.00109706
ZFYVE19	Endometriosis	Wald ratio	1	-0.0787474	0.032216	0.014511	0.0632832

## Sheet: S3
Supplementary Table S3:Summary results of SMR tests
Gene	Probe_bp	topSNP	topSNP_chr	topSNP_bp	A1	A2	Freq	b_GWAS	se_GWAS	p_GWAS	b_eQTL	se_eQTL	p_eQTL	b_SMR	se_SMR	p_SMR	p_HEIDI	nsnp_HEIDI
KDR	55102038	rs1870377	4	55106807	A	T	0.234592	0.0580089	0.0134204	1.54319e-05	-0.294663	0.00846102	9.84979e-266	-0.196865	0.0458944	1.79053e-05	0.0491769	12
RSPO3	127159076	rs1936800	6	127114919	T	C	0.480119	0.0739564	0.0120121	7.4225e-10	0.157172	0.00699728	9.79522e-112	0.470544	0.0792455	2.8886e-09	0.169533	20
EPHB4	100815044	rs314361	7	100815383	G	A	0.531809	0.0516985	0.0120419	1.76112e-05	0.154367	0.0072714	5.11684e-100	0.334906	0.0795874	2.57605e-05	0.682456	20
FSHB	30233138	rs11031006	11	30204981	A	G	0.141153	-0.200059	0.0165965	1.84204e-33	-0.146851	0.00726085	5.89381e-91	1.36233	0.131567	3.98606e-25	0.112171	20
WASHC3	102037494	rs10860846	12	102217593	G	T	0.222664	-0.06826	0.0130639	1.74088e-07	-0.0986504	0.00903151	8.95775e-28	0.691938	0.146798	2.43442e-06	0.00686025	20
SEZ6L2	29885354	rs113443718	16	29880863	A	G	0.2833	0.0585678	0.012938	5.98811e-06	0.162095	0.0073929	1.47571e-106	0.361318	0.0815008	9.28e-06	0.18947	20

## Sheet: S4
Supplementary Table S4:Data used for co-localization analysis
(1)FSHB-OID30233_finngen_R10_N14_ENDOMETRIOSIS_for_coloc
snp	pvalues.df1	MAF.df1	N.df1	V.df1	z.df1	r.df1	lABF.df1	pvalues.df2	MAF.df2	N.df2	V.df2	z.df2	r.df2	lABF.df2	internal.sum.lABF	SNP.PP.H4
rs1002728	0.492593	0.430518	33042	6.17209e-05	0.686191	0.997264	-2.71591	7.51554e-05	0.44972	128171	0.000139908	3.95935	0.996514	4.98132	2.26541	1.7596e-117
rs1005019	0.73351	0.420796	33042	6.2087e-05	0.34046	0.997248	-2.88995	0.592268	0.481638	128171	0.00013868	0.535552	0.996545	-2.69105	-5.581	6.88277e-121
rs1009070	0.394376	0.055665	33042	0.000287869	0.851709	0.987367	-1.82762	0.699037	0.0447843	128171	0.000809358	0.386621	0.980167	-1.88696	-3.71457	4.44981e-120
rs1009071	0.767028	0.0460801	33042	0.000344253	0.296265	0.98493	-2.05431	0.846246	0.0268535	128171	0.00132492	0.19391	0.967939	-1.70186	-3.75617	4.2685e-120
rs1009074	3.71621e-13	0.106673	33042	0.000158796	7.26551	0.992992	23.7285	0.00201192	0.0983983	128171	0.00039027	3.08847	0.990338	2.40348	26.132	4.07897e-107
rs1015541	0.418475	0.330357	33042	6.84033e-05	0.809069	0.996969	-2.57314	0.897835	0.375709	128171	0.000147615	0.128397	0.996323	-2.79464	-5.36778	8.51847e-121
rs10160238	0.949227	0.193323	33042	9.70332e-05	0.0636775	0.995706	-2.72324	0.481398	0.170916	128171	0.000244335	0.704056	0.993929	-2.30575	-5.02899	1.19536e-120
rs10160285	0.720699	0.135497	33042	0.000129184	0.357525	0.994291	-2.51933	0.401292	0.145327	128171	0.000278754	0.839316	0.993079	-2.13684	-4.65617	1.73545e-120
rs10160287	0.719452	0.135336	33042	0.000129313	0.359191	0.994286	-2.51824	0.393602	0.145218	128171	0.000278928	0.853103	0.993075	-2.12494	-4.64318	1.75813e-120
rs10160512	0.81967	0.0987693	33042	0.000169999	0.22797	0.992501	-2.42071	0.258579	0.121915	128171	0.000323425	1.12976	0.991979	-1.7798	-4.20052	2.73715e-120
rs10160513	0.703325	0.135397	33042	0.000129264	0.380836	0.994288	-2.51047	0.37153	0.145385	128171	0.000278662	0.893611	0.993082	-2.09028	-4.60075	1.83434e-120
rs10160514	0.760093	0.0990094	33042	0.000169632	0.305358	0.992517	-2.4013	0.258624	0.121915	128171	0.000323425	1.12965	0.991979	-1.77992	-4.18123	2.79047e-120
rs10160618	0.695098	0.135407	33042	0.000129256	0.391946	0.994288	-2.50623	0.375161	0.145399	128171	0.00027864	0.886848	0.993082	-2.0963	-4.60253	1.83108e-120
rs10160704	0.986207	0.199967	33042	9.45883e-05	0.0172873	0.995814	-2.73782	0.899748	0.13242	128171	0.000301373	0.12598	0.992522	-2.44002	-5.17784	1.03004e-120
rs10160783	0.0688098	0.407988	33042	6.26507e-05	1.81967	0.997223	-1.29224	0.0148013	0.359628	128171	0.000150343	2.4372	0.996256	0.165127	-1.12711	5.91644e-119
rs10160785	0.697129	0.135408	33042	0.000129255	0.389199	0.994288	-2.5073	0.37475	0.145397	128171	0.000278643	0.887611	0.993082	-2.09562	-4.60292	1.83036e-120
rs10219338	0.535549	0.241198	33042	8.26802e-05	0.619558	0.996339	-2.61376	0.292615	0.177533	128171	0.000237121	1.0524	0.994107	-2.01648	-4.63023	1.78105e-120
rs10219368	0.538405	0.241272	33042	8.26629e-05	0.615227	0.99634	-2.61652	0.292552	0.177533	128171	0.000237121	1.05254	0.994107	-2.01633	-4.63286	1.77638e-120
rs1022168	0.529555	0.241255	33042	8.26669e-05	0.628686	0.996339	-2.60816	0.292518	0.177528	128171	0.000237126	1.05261	0.994107	-2.01624	-4.6244	1.79146e-120
rs1026476	0.0876496	0.0718974	33042	0.000226775	1.70793	0.990022	-0.859715	0.07722	0.0305656	128171	0.00116847	1.76705	0.971617	-0.264071	-1.12379	5.93617e-119
rs1026477	0.000245013	0.487214	33042	6.05686e-05	3.66742	0.997315	3.74683	0.810882	0.435128	128171	0.000140864	0.239288	0.996491	-2.79765	0.949179	4.71828e-118
rs1026479	0.000113799	0.259829	33042	7.86836e-05	3.85911	0.996515	4.59076	0.000333227	0.281303	128171	0.000171257	3.588	0.995737	3.68055	8.27131	7.14079e-115
rs1028643	0.414832	0.331041	33042	6.83317e-05	0.81542	0.996972	-2.56852	0.895721	0.375716	128171	0.000147613	0.131069	0.996323	-2.7943	-5.36282	8.56087e-121
rs1033730	0.0272848	0.093275	33042	0.000178922	2.20742	0.992111	-0.003992	0.310816	0.08314	128171	0.000454208	1.01351	0.988772	-1.73685	-1.74084	3.20275e-119
rs1037359	0.3375	0.394145	33042	6.33693e-05	0.959116	0.997191	-2.47889	0.0494538	0.34907	128171	0.000152378	1.96466	0.996205	-0.864421	-3.34331	6.45027e-120
rs1037360	0.33801	0.394163	33042	6.33683e-05	0.958104	0.997192	-2.47987	0.0492618	0.349013	128171	0.000152389	1.96632	0.996205	-0.861132	-3.341	6.46521e-120
rs1037361	0.327654	0.394176	33042	6.33676e-05	0.978849	0.997192	-2.45984	0.0494948	0.349072	128171	0.000152377	1.9643	0.996205	-0.865115	-3.32495	6.56979e-120
rs1040854	0.493351	0.0901353	33042	0.000184515	0.684989	0.991866	-2.17316	0.316483	0.105891	128171	0.000365694	1.00171	0.99094	-1.8548	-4.02796	3.25267e-120
rs10430943	0.282651	0.495962	33042	6.0533e-05	1.07438	0.997317	-2.38478	0.325066	0.493098	128171	0.000138519	0.984101	0.996549	-2.35198	-4.73677	1.60106e-120
rs10430944	0.460651	0.0855619	33042	0.000193406	0.737775	0.991477	-2.11268	0.729516	0.070729	128171	0.000526778	0.345769	0.987002	-2.11247	-4.22515	2.67055e-120
rs10437628	3.68468e-13	0.106665	33042	0.000158806	7.26667	0.992991	23.7369	0.00232997	0.0986144	128171	0.000389508	3.04459	0.990356	2.26935	26.0062	3.5968e-107
rs10488788	0.630316	0.0555459	33042	0.00028845	0.481283	0.987342	-2.07039	0.94738	0.0341536	128171	0.0010496	0.0659973	0.974431	-1.83106	-3.90146	3.6913e-120
rs10488789	0.614753	0.055611	33042	0.000288132	0.5033	0.987356	-2.06023	0.944055	0.0342147	128171	0.00104779	0.0701742	0.974474	-1.83163	-3.89186	3.72689e-120
rs10488790	0.446823	0.125507	33042	0.000137873	0.760721	0.99391	-2.26294	0.587032	0.11611	128171	0.000337365	0.543142	0.991636	-2.24567	-4.5086	2.0114e-120
rs10488791	0.139159	0.148031	33042	0.000119985	1.47893	0.994696	-1.53179	0.110152	0.135109	128171	0.000296293	1.59751	0.992647	-1.1897	-2.72149	1.20125e-119
rs10488792	0.199447	0.0021944	33042	0.00691102	1.28313	0.765019	-0.0943556	0.894776	0.00815771	128171	0.00427914	0.132263	0.90336	-1.16048	-1.25483	5.20706e-119
rs10488793	0.201448	0.00219707	33042	0.00690264	1.27744	0.765237	-0.100217	0.895002	0.00815764	128171	0.00427918	0.131978	0.903359	-1.16051	-1.26073	5.17647e-119
rs10488794	0.322264	0.00108127	33042	0.01401	0.989816	0.616269	-0.177016	0.667019	0.00367504	128171	0.00945594	0.430243	0.808801	-0.752361	-0.929378	7.21002e-119
rs10488795	0.377324	0.0306336	33042	0.000509586	0.882837	0.977853	-1.52396	0.00699069	0.0451571	128171	0.000802989	2.69729	0.98032	1.60201	0.078043	1.97449e-118
rs10488796	0.497266	0.233701	33042	8.44977e-05	0.678797	0.996259	-2.56463	0.12961	0.175644	128171	0.000239122	1.51564	0.994057	-1.42105	-3.98568	3.39315e-120
rs10488798	0.871661	0.42289	33042	6.20037e-05	0.161549	0.997252	-2.9354	0.626986	0.481948	128171	0.000138674	0.485973	0.996545	-2.71631	-5.65171	6.41289e-121
rs10488799	0.798513	0.113855	33042	0.000149985	0.255272	0.993378	-2.47632	0.0535451	0.117255	128171	0.000334504	1.9305	0.991707	-0.548199	-3.02452	8.8721e-120
rs10488819	2.3632e-12	0.104508	33042	0.000161693	7.01118	0.992865	21.9316	0.00171171	0.097682	128171	0.00039282	3.13617	0.990275	2.55342	24.485	7.85705e-108
rs10488820	2.02628e-12	0.104494	33042	0.000161713	7.03266	0.992864	22.0814	0.00152743	0.0978622	128171	0.000392175	3.16942	0.990291	2.65651	24.7379	1.01181e-107
rs10488821	0.724861	0.219002	33042	8.8472e-05	0.351969	0.996083	-2.70956	3.68061e-05	0.268107	128171	0.000176446	4.12667	0.995608	5.76328	3.05372	3.87057e-117
rs10501115	0.0100512	0.143473	33042	0.000123138	2.57406	0.994557	0.688152	0.581317	0.0908215	128171	0.000419305	0.551462	0.989626	-2.13375	-1.4456	4.30272e-119
rs10501116	0.351186	0.0866937	33042	0.000191117	0.932292	0.991577	-1.9575	0.790038	0.0664137	128171	0.000558413	0.266261	0.986232	-2.10774	-4.06524	3.13365e-120
rs10501118	0.281297	0.0908723	33042	0.000183167	1.07741	0.991925	-1.83377	0.83699	0.0877272	128171	0.000432622	0.205745	0.9893	-2.24782	-4.08159	3.08281e-120
rs10501119	0.560555	0.0995061	33042	0.000168878	0.582018	0.99255	-2.28168	0.814504	0.0956749	128171	0.000400171	0.23462	0.990095	-2.2801	-4.56177	1.90725e-120
rs10501120	0.466547	0.0867848	33042	0.000190936	0.728109	0.991585	-2.12605	0.64205	0.0814486	128171	0.000462786	0.464834	0.988563	-2.12864	-4.25469	2.59282e-120
rs10501121	2.03376e-26	0.368768	33042	6.50072e-05	10.6357	0.997119	53.4709	1.06782e-13	0.387787	128171	0.000145838	7.43223	0.996367	24.7098	78.1807	1.64062e-84
rs10501122	3.45621e-26	0.368723	33042	6.50105e-05	10.5861	0.997119	52.9467	1.10688e-13	0.387742	128171	0.000145845	7.42748	0.996367	24.6746	77.6214	9.37767e-85
rs10501124	2.39773e-24	0.366683	33042	6.51616e-05	10.1815	0.997112	48.7584	1.57413e-10	0.4193	128171	0.000142197	6.39801	0.996458	17.5733	66.3317	1.17234e-89
rs10501125	3.08532e-24	0.366363	33042	6.51856e-05	10.157	0.997111	48.5095	1.49238e-10	0.419289	128171	0.000142198	6.40615	0.996458	17.6252	66.1347	9.62731e-90
rs1063960	0.428364	0.184127	33042	0.000100731	0.791994	0.995543	-2.39441	0.0694656	0.257052	128171	0.000181296	1.81538	0.995488	-1.06015	-3.45456	5.77118e-120
rs1067960	0.0014393	0.232807	33042	8.47233e-05	3.18665	0.996249	2.26551	0.0872348	0.325072	128171	0.000157809	1.71017	0.99607	-1.313	0.952507	4.73401e-118
rs1067962	7.26474e-08	0.402183	33042	6.29378e-05	5.3845	0.997211	11.515	0.300338	0.33862	128171	0.000154598	1.03571	0.99615	-2.24555	9.26946	1.93747e-114
rs10682359	0.024954	0.436623	33042	6.15174e-05	2.24211	0.997273	-0.445656	0.773213	0.452908	128171	0.000139732	0.288175	0.996519	-2.78882	-3.23447	7.19194e-120
rs10688130	0.388391	0.330279	33042	6.84115e-05	0.862539	0.996969	-2.52852	0.80305	0.388027	128171	0.000145805	0.249402	0.996368	-2.77801	-5.30654	9.05651e-121
rs10734402	0.537529	0.058234	33042	0.000275921	0.616554	0.987885	-2.01891	0.255817	0.062194	128171	0.000593617	1.13633	0.985377	-1.47638	-3.49529	5.54085e-120
rs10734403	0.536676	0.058237	33042	0.000275907	0.617848	0.987886	-2.01814	0.255817	0.062194	128171	0.000593617	1.13633	0.985377	-1.47638	-3.49452	5.54509e-120
rs10734405	0.00108815	0.231344	33042	8.50968e-05	3.26668	0.996232	2.52488	0.14418	0.180875	128171	0.000233689	1.4604	0.994192	-1.51404	1.01084	5.01835e-118
rs10742216	0.486205	0.385278	33042	6.38926e-05	0.696358	0.997168	-2.69168	0.439175	0.435323	128171	0.00014085	0.773587	0.996491	-2.52806	-5.21974	9.8777e-121
rs10742217	0.483287	0.385033	33042	6.39078e-05	0.701026	0.997168	-2.68831	0.266442	0.443226	128171	0.000140302	1.11129	0.996505	-2.21284	-4.90115	1.35837e-120
rs10742218	0.326189	0.471975	33042	6.07198e-05	0.98182	0.997309	-2.47816	0.422402	0.465855	128171	0.000139142	0.802261	0.996534	-2.51161	-4.98977	1.24317e-120
rs10742219	0.291559	0.471073	33042	6.07323e-05	1.05471	0.997308	-2.40404	0.451848	0.465594	128171	0.000139152	0.752338	0.996533	-2.55025	-4.95429	1.28808e-120
rs10742220	0.116491	0.483712	33042	6.05933e-05	1.56967	0.997314	-1.73126	0.595016	0.437629	128171	0.000140682	0.531581	0.996495	-2.68603	-4.41729	2.20372e-120
rs10742221	0.678705	0.060527	33042	0.000266116	0.414231	0.988311	-2.13976	0.529987	0.027027	128171	0.00131665	0.628026	0.968133	-1.53217	-3.67192	4.6437e-120
rs10742222	0.682875	0.060481	33042	0.000266305	0.408544	0.988303	-2.14172	0.548615	0.02694	128171	0.00132078	0.599837	0.968036	-1.54742	-3.68914	4.56444e-120
rs10742224	0.541239	0.241244	33042	8.26694e-05	0.610941	0.996339	-2.6191	0.292043	0.177524	128171	0.00023713	1.05365	0.994107	-2.01515	-4.63425	1.7739e-120
rs10742225	0.0194532	0.455628	33042	6.10095e-05	2.33673	0.997296	-0.2337	0.00747946	0.407735	128171	0.000143375	2.67471	0.996428	0.746879	0.513178	3.05092e-118
rs10742227	0.862082	0.193311	33042	9.70378e-05	0.173724	0.995706	-2.71021	0.611402	0.173251	128171	0.000241723	0.508073	0.993993	-2.42914	-5.13935	1.07046e-120
rs10742230	0.283121	0.427031	33042	6.18462e-05	1.07333	0.997259	-2.37524	0.000480817	0.374408	128171	0.000147819	3.49122	0.996318	3.26971	0.894473	4.46709e-118
rs10742237	0.00104609	0.230364	33042	8.535e-05	3.27783	0.996221	2.56263	0.162265	0.180734	128171	0.000233831	1.39749	0.994188	-1.60311	0.959517	4.76731e-118
rs10742238	1.46724e-35	0.42175	33042	6.20487e-05	12.4462	0.99725	74.2925	1.65775e-10	0.488051	128171	0.000138572	6.3901	0.996548	17.5119	91.8043	1.35419e-78
rs10742240	0.093994	0.359917	33042	6.56848e-05	1.6747	0.997089	-1.52144	0.467269	0.308919	128171	0.000162179	0.72693	0.995962	-2.49284	-4.01428	3.29746e-120
rs10742241	5.49794e-11	0.113638	33042	0.000150234	6.55679	0.993367	18.8453	0.0105208	0.102262	128171	0.000377141	2.55822	0.99066	0.904993	19.7503	6.90237e-110
rs10742253	0.696251	0.420499	33042	6.2099e-05	0.390386	0.997248	-2.87166	0.668994	0.493862	128171	0.000138514	0.427529	0.996549	-2.74349	-5.61514	6.65173e-121
rs10767798	0.266302	0.47097	33042	6.07338e-05	1.11162	0.997308	-2.34255	0.443266	0.465626	128171	0.000139151	0.76669	0.996533	-2.53939	-4.88194	1.38472e-120
rs10767799	0.269875	0.471744	33042	6.07229e-05	1.10335	0.997308	-2.35177	0.445561	0.465659	128171	0.000139149	0.762836	0.996533	-2.54233	-4.8941	1.36798e-120
rs10767800	0.293081	0.496058	33042	6.05328e-05	1.05139	0.997317	-2.40916	0.328097	0.493078	128171	0.00013852	0.977954	0.996549	-2.35799	-4.76715	1.55314e-120
rs10767801	0.492583	0.353048	33042	6.62518e-05	0.686207	0.997064	-2.68063	0.190335	0.416171	128171	0.000142498	1.30959	0.99645	-1.96596	-4.64659	1.75216e-120
rs10767802	0.343203	0.427555	33042	6.1827e-05	0.947856	0.99726	-2.50185	0.294074	0.451306	128171	0.000139819	1.04923	0.996517	-2.28137	-4.78322	1.52839e-120
rs10767804	0.730569	0.060257	33042	0.000267231	0.344369	0.988262	-2.16388	0.548691	0.02694	128171	0.00132078	0.599723	0.968036	-1.54749	-3.71137	4.46409e-120
rs10767805	0.873004	0.063658	33042	0.000253873	0.159845	0.988843	-2.2352	0.924633	0.030935	128171	0.00115495	0.0945994	0.971936	-1.78229	-4.01749	3.2869e-120
rs10767806	0.631622	0.060827	33042	0.000264888	0.479446	0.988364	-2.11324	0.552428	0.026948	128171	0.0013204	0.594126	0.968045	-1.55086	-3.6641	4.68019e-120
rs10767809	0.597841	0.265517	33042	7.75943e-05	0.527507	0.996563	-2.69796	0.773462	0.258194	128171	0.000180772	0.287849	0.995501	-2.66071	-5.35867	8.59648e-121
rs10767810	0.124763	0.178009	33042	0.000103418	1.53509	0.995425	-1.52069	0.226604	0.146228	128171	0.000277329	1.20915	0.993115	-1.76318	-3.28386	6.84536e-120
rs10767812	0.541259	0.241242	33042	8.26699e-05	0.61091	0.996339	-2.61912	0.292658	0.177533	128171	0.000237121	1.05231	0.994107	-2.01657	-4.63569	1.77135e-120
rs10767813	0.499192	0.240351	33042	8.28791e-05	0.675761	0.99633	-2.57629	0.301119	0.177547	128171	0.000237106	1.03404	0.994107	-2.03555	-4.61185	1.8141e-120
rs10767814	0.494848	0.240355	33042	8.28781e-05	0.682618	0.99633	-2.57166	0.291882	0.177495	128171	0.000237161	1.054	0.994106	-2.01472	-4.58638	1.8609e-120
rs10767816	0.0621327	0.408542	33042	6.26243e-05	1.86535	0.997224	-1.20852	0.0174205	0.3625	128171	0.000149823	2.37771	0.996268	0.0207469	-1.18777	5.56825e-119
rs10767817	0.145502	0.148081	33042	0.000119952	1.4556	0.994697	-1.56598	0.10958	0.135115	128171	0.000296282	1.60008	0.992647	-1.18563	-2.75161	1.16561e-119
rs10767821	0.971311	0.193454	33042	9.69833e-05	0.0359644	0.995708	-2.72487	0.495249	0.170918	128171	0.000244333	0.681984	0.993929	-2.32096	-5.04583	1.1754e-120
rs10767822	0.344264	0.334914	33042	6.79348e-05	0.945775	0.99699	-2.45697	4.07681e-05	0.400923	128171	0.000144153	4.10308	0.996409	5.57274	3.11577	4.11834e-117
rs10767824	0.925034	0.383691	33042	6.39917e-05	0.0940943	0.997164	-2.92826	0.755917	0.413421	128171	0.000142774	0.310847	0.996443	-2.77133	-5.69959	6.11307e-121
rs10767826	0.524653	0.304521	33042	7.145e-05	0.63619	0.996834	-2.67599	0.291126	0.3638	128171	0.000149593	1.05565	0.996274	-2.2411	-4.91709	1.33689e-120
rs10767831	0.000291998	0.400105	33042	6.30456e-05	3.6223	0.997206	3.60208	0.678203	0.470927	128171	0.000138963	0.414917	0.996538	-2.74717	0.854914	4.29383e-118
rs10767832	9.47545e-26	0.369281	33042	6.49697e-05	10.4913	0.997121	51.9497	2.09894e-13	0.387526	128171	0.000145874	7.34234	0.996366	24.0483	75.998	1.84953e-85
rs10767833	1.4696e-35	0.42174	33042	6.20491e-05	12.446	0.99725	74.2909	1.65775e-10	0.488051	128171	0.000138572	6.3901	0.996548	17.5119	91.8027	1.35204e-78
rs10767835	1.57507e-35	0.421747	33042	6.20489e-05	12.4405	0.99725	74.2222	1.43209e-10	0.488288	128171	0.000138569	6.41244	0.996548	17.6544	91.8766	1.4556e-78
rs10767836	1.57253e-35	0.421746	33042	6.20489e-05	12.4406	0.99725	74.2238	1.49338e-10	0.488269	128171	0.000138569	6.40605	0.996548	17.6135	91.8373	1.39962e-78
rs10767837	2.35993e-35	0.423775	33042	6.19693e-05	12.4082	0.997253	73.8212	1.77758e-10	0.488398	128171	0.000138568	6.37942	0.996548	17.4439	91.2651	7.89726e-79
rs10767838	0.0553235	0.2615	33042	7.83577e-05	1.91633	0.99653	-1.00195	0.0131277	0.305113	128171	0.000163302	2.48029	0.995934	0.310851	-0.6911	9.14997e-119
rs10767839	2.96893e-34	0.421338	33042	6.20652e-05	12.2037	0.997249	71.3128	1.10215e-10	0.488181	128171	0.00013857	6.45223	0.996548	17.9094	89.2222	1.02394e-79
rs10767840	0.61153	0.000881424	33042	0.0171831	0.50789	0.566992	-0.345371	0.561124	0.00213928	128171	0.0162192	0.581173	0.7115	-0.501372	-0.846743	7.83113e-119
rs10767841	0.0932073	0.359967	33042	6.56808e-05	1.67872	0.997089	-1.51475	0.490769	0.308961	128171	0.000162167	0.689086	0.995962	-2.51957	-4.03431	3.23207e-120
rs10767842	6.06457e-11	0.111509	33042	0.000152736	6.54214	0.993258	18.7558	0.0046285	0.100562	128171	0.000382792	2.83181	0.990521	1.64224	20.3981	1.31926e-109
rs10767843	7.34345e-11	0.113572	33042	0.00015031	6.51347	0.993364	18.5643	0.0105762	0.102245	128171	0.000377197	2.5564	0.990658	0.900434	19.4647	5.18763e-110
rs10767852	3.66126e-10	0.11023	33042	0.000154286	6.26783	0.99319	17.0144	0.00617305	0.101056	128171	0.00038113	2.73844	0.990562	1.38266	18.3971	1.78361e-110
rs10767859	0.501574	0.407285	33042	6.26844e-05	0.672015	0.997222	-2.7178	0.0329587	0.439283	128171	0.000140566	2.13259	0.996498	-0.561235	-3.27903	6.87853e-120
rs10767867	0.124254	0.30836	33042	7.09521e-05	1.53716	0.996856	-1.70349	0.0369794	0.241786	128171	0.000188862	2.08599	0.995301	-0.514708	-2.2182	1.98705e-119
rs10767868	0.102957	0.308936	33042	7.08789e-05	1.63069	0.99686	-1.55633	0.0366319	0.241791	128171	0.000188859	2.08984	0.995301	-0.506711	-2.06304	2.32057e-119
rs10767869	0.102805	0.308958	33042	7.08761e-05	1.6314	0.99686	-1.55518	0.0366319	0.241791	128171	0.000188859	2.08984	0.995301	-0.506711	-2.06189	2.32323e-119
rs10767870	0.103408	0.307961	33042	7.10031e-05	1.62855	0.996854	-1.55893	0.0163365	0.237673	128171	0.000191094	2.40131	0.995245	0.195118	-1.36381	4.66942e-119
rs10767871	0.139755	0.294152	33042	7.28821e-05	1.4767	0.996771	-1.78102	0.672678	0.192822	128171	0.000222455	0.422475	0.994469	-2.50998	-4.291	2.50035e-120
rs10767873	0.979454	0.459945	33042	6.092e-05	0.0257536	0.9973	-2.95688	0.658367	0.48934	128171	0.000138556	0.442169	0.996548	-2.73699	-5.69387	6.14817e-121
rs10767874	0.20049	0.347402	33042	6.67461e-05	1.28016	0.997042	-2.09469	0.116026	0.350907	128171	0.000152009	1.57167	0.996214	-1.55784	-3.65253	4.73464e-120
rs10767877	0.44063	0.33077	33042	6.836e-05	0.77113	0.996971	-2.60334	0.89559	0.375716	128171	0.000147613	0.131234	0.996323	-2.79428	-5.39762	8.26807e-121
rs10767879	0.732767	0.420459	33042	6.21006e-05	0.341447	0.997248	-2.8895	0.589423	0.481643	128171	0.00013868	0.539672	0.996545	-2.68884	-5.57835	6.90105e-121
rs10767880	0.73828	0.420518	33042	6.20982e-05	0.334132	0.997248	-2.89199	0.59286	0.481685	128171	0.000138679	0.534696	0.996545	-2.69151	-5.5835	6.8656e-121
rs10767883	0.831948	0.42001	33042	6.21189e-05	0.212204	0.997247	-2.92504	0.642108	0.491787	128171	0.00013853	0.464753	0.996549	-2.72688	-5.65191	6.4116e-121
rs10767884	0.840738	0.414916	33042	6.2334e-05	0.20095	0.997237	-2.92563	0.899657	0.490343	128171	0.000138545	0.126095	0.996548	-2.82653	-5.75216	5.80003e-121
rs10767885	0.930644	0.440252	33042	6.14059e-05	0.0870351	0.997278	-2.94947	0.659845	0.497247	128171	0.000138497	0.440127	0.99655	-2.7381	-5.68757	6.18702e-121
rs1077299	0.329764	0.030004	33042	0.000519942	0.97459	0.977413	-1.43101	0.00615234	0.0451374	128171	0.000803323	2.73955	0.980312	1.71481	0.283792	2.42555e-118
rs10835496	0.0132532	0.470448	33042	6.07412e-05	2.47689	0.997308	0.100568	0.807093	0.471598	128171	0.000138941	0.244178	0.996538	-2.80332	-2.70275	1.22397e-119
rs10835497	0.0147258	0.470806	33042	6.07361e-05	2.43905	0.997308	0.00776618	0.810652	0.471501	128171	0.000138944	0.239585	0.996538	-2.80441	-2.79665	1.11427e-119
rs10835498	0.971925	0.433575	33042	6.16165e-05	0.0351945	0.997269	-2.95092	0.681292	0.480404	128171	0.000138706	0.410701	0.996544	-2.74982	-5.70074	6.10603e-121
rs10835501	0.262592	0.470798	33042	6.07362e-05	1.12029	0.997308	-2.33288	0.447712	0.465606	128171	0.000139151	0.759235	0.996533	-2.54505	-4.87794	1.39027e-120
rs10835502	0.266381	0.47097	33042	6.07338e-05	1.11144	0.997308	-2.34275	0.443219	0.465626	128171	0.000139151	0.766769	0.996533	-2.53933	-4.88208	1.38452e-120
rs10835504	0.0689509	0.481346	33042	6.06134e-05	1.81874	0.997313	-1.31026	0.270369	0.47706	128171	0.000138785	1.10221	0.996542	-2.22825	-3.53851	5.30649e-120
rs10835507	0.603869	0.306418	33042	7.12019e-05	0.518844	0.996845	-2.74528	0.829545	0.3205	128171	0.000158983	0.215285	0.996041	-2.74282	-5.4881	7.55281e-121
rs10835511	0.392871	0.05777	33042	0.000278	0.854422	0.987795	-1.8424	0.249112	0.062222	128171	0.000593367	1.15251	0.985383	-1.45834	-3.30074	6.73078e-120
rs10835514	0.837365	0.096635	33042	0.000173343	0.205265	0.992355	-2.41593	0.548372	0.02694	128171	0.00132078	0.600201	0.968036	-1.54721	-3.96314	3.47049e-120
rs10835515	0.672938	0.06062	33042	0.000265734	0.422119	0.988327	-2.13721	0.548372	0.02694	128171	0.00132078	0.600201	0.968036	-1.54721	-3.68441	4.58606e-120
rs10835516	0.693309	0.060398	33042	0.000266647	0.394368	0.988288	-2.14671	0.548372	0.02694	128171	0.00132078	0.600201	0.968036	-1.54721	-3.69392	4.54268e-120
rs10835517	0.601343	0.061009	33042	0.000264149	0.522471	0.988396	-2.09331	0.555332	0.026896	128171	0.00132288	0.589789	0.967987	-1.55244	-3.64576	4.76682e-120
rs10835519	0.93228	0.106546	33042	0.000158962	0.0849762	0.992985	-2.47624	0.560941	0.0619003	128171	0.000596247	0.581444	0.985313	-1.94383	-4.42007	2.1976e-120
rs10835520	0.894999	0.106147	33042	0.000159489	0.131981	0.992962	-2.46953	0.592028	0.0617647	128171	0.000597469	0.5359	0.985283	-1.9679	-4.43743	2.15978e-120
rs10835522	0.106862	0.196577	33042	9.58135e-05	1.61246	0.99576	-1.43706	0.885066	0.212503	128171	0.000206897	0.14455	0.994854	-2.62439	-4.06145	3.14554e-120
rs10835523	0.0492618	0.193574	33042	9.69376e-05	1.96632	0.99571	-0.800839	0.885066	0.212503	128171	0.000206897	0.14455	0.994854	-2.62439	-3.42523	5.94293e-120
rs10835524	0.423584	0.261982	33042	7.82646e-05	0.800218	0.996534	-2.51326	0.775033	0.258079	128171	0.000180825	0.285798	0.9955	-2.66115	-5.17441	1.03357e-120
rs10835525	0.60203	0.26565	33042	7.75695e-05	0.521484	0.996564	-2.70126	0.797827	0.258101	128171	0.000180814	0.25616	0.9955	-2.66918	-5.37044	8.49588e-121
rs10835526	0.437627	0.262192	33042	7.82242e-05	0.776207	0.996535	-2.53238	0.784379	0.258051	128171	0.000180837	0.273617	0.995499	-2.66451	-5.19689	1.01061e-120
rs10835530	0.410098	0.165259	33042	0.000109695	0.823721	0.995148	-2.3266	0.415236	0.132925	128171	0.000300403	0.814714	0.992546	-2.12009	-4.44669	2.13986e-120
rs10835532	0.305973	0.394128	33042	6.33703e-05	1.02371	0.997191	-2.41503	0.0450713	0.34902	128171	0.000152388	2.00399	0.996205	-0.786641	-3.20167	7.4318e-120
rs10835533	0.119954	0.178065	33042	0.000103392	1.55497	0.995426	-1.49023	0.227363	0.146227	128171	0.000277331	1.20718	0.993114	-1.76554	-3.25577	7.04039e-120
rs10835534	0.132741	0.178059	33042	0.000103395	1.50338	0.995426	-1.56874	0.227131	0.146223	128171	0.000277337	1.20778	0.993114	-1.76481	-3.33355	6.51353e-120
rs10835536	0.0686752	0.408054	33042	6.26475e-05	1.82055	0.997223	-1.29066	0.0149073	0.359632	128171	0.000150342	2.43462	0.996256	0.15886	-1.1318	5.88877e-119
rs10835537	0.491415	0.240346	33042	8.28802e-05	0.688061	0.99633	-2.56793	0.297915	0.177521	128171	0.000237134	1.04091	0.994107	-2.0284	-4.59633	1.84246e-120
rs10835538	0.488439	0.240325	33042	8.28852e-05	0.692794	0.99633	-2.56464	0.286384	0.177508	128171	0.000237147	1.06609	0.994106	-2.00201	-4.56665	1.89796e-120
rs10835541	0.393086	0.240632	33042	8.28129e-05	0.854034	0.996333	-2.44083	0.298013	0.177904	128171	0.000236733	1.0407	0.994116	-2.02945	-4.47029	2.08997e-120
rs10835542	0.70745	0.203133	33042	9.3484e-05	0.375282	0.995862	-2.67369	0.876206	0.130542	128171	0.000305048	0.155781	0.992432	-2.42984	-5.10352	1.1095e-120
rs10835543	0.705284	0.203081	33042	9.35018e-05	0.378197	0.995862	-2.6725	0.879731	0.130539	128171	0.000305054	0.15131	0.992431	-2.43051	-5.10301	1.11007e-120
rs10835544	0.181386	0.3729	33042	6.47105e-05	1.3365	0.997132	-2.03656	0.176493	0.314693	128171	0.000160545	1.35163	0.996002	-1.85123	-3.88779	3.7421e-120
rs10835546	0.518439	0.112313	33042	0.00015178	0.645753	0.993299	-2.29568	0.970458	0.0900388	128171	0.000422586	0.0370339	0.989546	-2.2797	-4.57538	1.88148e-120
rs10835548	0.314808	0.232088	33042	8.49062e-05	1.00518	0.996241	-2.28845	0.150974	0.175441	128171	0.00023934	1.4361	0.994052	-1.5373	-3.82575	3.98162e-120
rs10835549	0.836842	0.103638	33042	0.000162893	0.205934	0.992812	-2.44664	0.768952	0.0875435	128171	0.000433443	0.293746	0.98928	-2.22515	-4.67179	1.70855e-120
rs10835550	0.936656	0.106353	33042	0.000159216	0.0794733	0.992973	-2.47589	0.963379	0.0899132	128171	0.000423118	0.0459137	0.989533	-2.27871	-4.7546	1.57276e-120
rs10835551	0.910645	0.10726	33042	0.00015803	0.112226	0.993025	-2.47649	0.832648	0.0899898	128171	0.000422793	0.211307	0.989541	-2.25804	-4.73453	1.60465e-120
rs10835555	0.793153	0.222707	33042	8.74148e-05	0.262218	0.99613	-2.743	0.0758962	0.217828	128171	0.000203213	1.77501	0.994945	-1.07636	-3.81935	4.00716e-120
rs10835558	0.962279	0.19195	33042	9.75612e-05	0.0472942	0.995683	-2.72144	0.64742	0.172665	128171	0.000242372	0.457349	0.993977	-2.45215	-5.17359	1.03442e-120
rs10835560	0.983713	0.191943	33042	9.7564e-05	0.020414	0.995683	-2.72234	0.546529	0.170569	128171	0.00024473	0.602969	0.993919	-2.37061	-5.09295	1.1213e-120
rs10835564	0.952042	0.133694	33042	0.000130653	0.0601432	0.994227	-2.57546	0.322805	0.169328	128171	0.000246155	0.98871	0.993884	-2.06262	-4.63808	1.76713e-120
rs10835565	0.302062	0.334945	33042	6.79317e-05	1.03202	0.99699	-2.37196	0.000334287	0.386038	128171	0.000146082	3.58717	0.996361	3.60242	1.23046	6.25093e-118
rs10835566	0.665879	0.0976719	33042	0.0001717	0.431811	0.992427	-2.34904	0.276168	0.120849	128171	0.000325883	1.08897	0.991919	-1.82097	-4.17001	2.82194e-120
rs10835567	0.66632	0.0976746	33042	0.000171695	0.431204	0.992427	-2.34931	0.276168	0.120849	128171	0.000325883	1.08897	0.991919	-1.82097	-4.17028	2.82117e-120
rs10835568	0.720336	0.0973004	33042	0.000172284	0.35801	0.992401	-2.37628	0.279342	0.120957	128171	0.000325632	1.0818	0.991925	-1.82907	-4.20535	2.72397e-120
rs10835569	0.765828	0.216345	33042	8.92549e-05	0.297837	0.996049	-2.72269	0.350207	0.205746	128171	0.000211874	0.934188	0.994731	-2.18891	-4.9116	1.34425e-120
rs10835570	0.734402	0.0997053	33042	0.000168578	0.339275	0.992563	-2.39354	0.263885	0.122115	128171	0.000322969	1.11726	0.99199	-1.79443	-4.18797	2.77171e-120
rs10835571	0.785049	0.0988647	33042	0.000169853	0.272745	0.992508	-2.41001	0.268379	0.122111	128171	0.000322978	1.1068	0.99199	-1.80595	-4.21596	2.69521e-120
rs10835572	0.780157	0.13695	33042	0.000128028	0.279114	0.994342	-2.54861	0.374315	0.145366	128171	0.000278692	0.88842	0.993081	-2.09482	-4.64344	1.75769e-120
rs10835573	0.702956	0.246446	33042	8.14831e-05	0.381334	0.996392	-2.7398	0.726497	0.267997	128171	0.000176492	0.349789	0.995607	-2.65297	-5.39277	8.30823e-121
rs10835574	0.714577	0.246741	33042	8.14175e-05	0.365716	0.996394	-2.74601	0.69233	0.267712	128171	0.000176611	0.395695	0.995604	-2.6356	-5.38161	8.40146e-121
rs10835577	0.618735	0.244616	33042	8.18938e-05	0.497643	0.996373	-2.68636	0.728425	0.267848	128171	0.000176554	0.347221	0.995606	-2.65369	-5.34005	8.75799e-121
rs10835578	0.664237	0.136194	33042	0.000128626	0.434071	0.994316	-2.49136	0.368575	0.145372	128171	0.000278683	0.899146	0.993081	-2.08532	-4.57667	1.87904e-120
rs10835579	0.661264	0.136213	33042	0.000128611	0.438168	0.994316	-2.48964	0.368651	0.145372	128171	0.000278683	0.899003	0.993081	-2.08544	-4.57508	1.88203e-120
rs10835580	0.724264	0.135364	33042	0.000129291	0.352766	0.994287	-2.5206	0.370117	0.145378	128171	0.000278673	0.896254	0.993081	-2.08791	-4.60851	1.82015e-120
rs10835581	0.654635	0.245546	33042	8.16842e-05	0.447333	0.996383	-2.71133	0.745768	0.267876	128171	0.000176542	0.324225	0.995606	-2.66141	-5.37273	8.4764e-121
rs10835582	0.709846	0.135385	33042	0.000129274	0.372063	0.994287	-2.51371	0.37211	0.145387	128171	0.000278659	0.892528	0.993082	-2.09125	-4.60496	1.82663e-120
rs10835583	0.709945	0.135386	33042	0.000129273	0.371929	0.994287	-2.51377	0.372165	0.145387	128171	0.000278659	0.892425	0.993082	-2.09134	-4.6051	1.82637e-120
rs10835584	0.794938	0.0991256	33042	0.000169455	0.259904	0.992525	-2.41457	0.259471	0.121915	128171	0.000323425	1.12764	0.991979	-1.78217	-4.19674	2.7475e-120
rs10835585	0.708926	0.135388	33042	0.000129271	0.373299	0.994287	-2.51327	0.372395	0.145388	128171	0.000278657	0.891996	0.993082	-2.09172	-4.60499	1.82659e-120
rs10835586	0.70859	0.135389	33042	0.000129271	0.37375	0.994287	-2.5131	0.372369	0.145389	128171	0.000278656	0.892045	0.993082	-2.09168	-4.60478	1.82696e-120
rs10835587	0.759712	0.0991016	33042	0.000169491	0.305859	0.992523	-2.40156	0.265701	0.121356	128171	0.000324708	1.11302	0.991948	-1.79648	-4.19804	2.74394e-120
rs10835588	0.686039	0.247889	33042	8.11642e-05	0.404236	0.996406	-2.73279	0.711892	0.267879	128171	0.000176541	0.369316	0.995606	-2.64584	-5.37863	8.42654e-121
rs10835589	0.590795	0.247706	33042	8.12044e-05	0.537684	0.996404	-2.66992	0.722539	0.267991	128171	0.000176494	0.355068	0.995607	-2.65111	-5.32103	8.92616e-121
rs10835592	0.687684	0.0753348	33042	0.000217232	0.402	0.990438	-2.24493	0.754328	0.0663602	128171	0.000558831	0.312938	0.986222	-2.09404	-4.33897	2.38325e-120
rs10835593	0.843453	0.111034	33042	0.000153307	0.197479	0.993232	-2.47844	0.71684	0.0987669	128171	0.000388973	0.362685	0.990369	-2.25626	-4.73471	1.60437e-120
rs10835594	0.882794	0.111002	33042	0.000153346	0.147428	0.993231	-2.48689	0.716864	0.0987667	128171	0.000388973	0.362653	0.990369	-2.25628	-4.74316	1.59085e-120
rs10835595	0.487056	0.168341	33042	0.000108086	0.694999	0.995219	-2.43121	0.344536	0.211254	128171	0.00020779	0.945241	0.994832	-2.18821	-4.61942	1.8004e-120
rs10835598	0.0604046	0.172544	33042	0.000105989	1.87783	0.995311	-0.926466	0.0086862	0.190551	128171	0.000224474	2.62416	0.994419	0.829669	-0.0967967	1.65776e-118
rs10835599	0.5668	0.168165	33042	0.000108176	0.57277	0.995215	-2.50791	0.357075	0.209346	128171	0.000209178	0.920953	0.994798	-2.20746	-4.71537	1.6357e-120
rs10835600	0.912775	0.437595	33042	6.14868e-05	0.109539	0.997275	-2.94661	0.246838	0.479947	128171	0.000138716	1.15806	0.996544	-2.1656	-5.1122	1.09992e-120
rs10835602	0.192554	0.165618	33042	0.000109504	1.30306	0.995157	-1.82021	0.0519063	0.189409	128171	0.00022551	1.94391	0.994394	-0.713146	-2.53335	1.4499e-119
rs10835606	0.815746	0.0633588	33042	0.00025499	0.23302	0.988794	-2.21881	0.275983	0.0637499	128171	0.000580091	1.08939	0.985705	-1.53902	-3.75784	4.26141e-120
rs10835607	0.000125167	0.151983	33042	0.00011741	3.83578	0.994809	4.68801	0.421989	0.230558	128171	0.000195169	0.802975	0.995144	-2.343	2.34501	1.9054e-117
rs10835608	0.332019	0.231048	33042	8.51731e-05	0.970055	0.996229	-2.32145	0.662872	0.283555	128171	0.000170431	0.435951	0.995757	-2.63666	-4.95811	1.28316e-120
rs10835610	0.312937	0.228109	33042	8.5942e-05	1.00908	0.996195	-2.27852	0.8252	0.276069	128171	0.000173242	0.220862	0.995688	-2.69885	-4.97737	1.25868e-120
rs10835614	5.86138e-05	0.241488	33042	8.26125e-05	4.01832	0.996342	5.23854	0.0771969	0.328268	128171	0.000157016	1.76719	0.99609	-1.21673	4.0218	1.01908e-116
rs10835615	3.12666e-08	0.405258	33042	6.27832e-05	5.53419	0.997217	12.3288	0.274185	0.339307	128171	0.000154445	1.09348	0.996154	-2.18478	10.1441	4.64593e-114
rs10835617	4.30229e-26	0.417727	33042	6.22135e-05	10.5656	0.997243	52.7153	2.21391e-09	0.456464	128171	0.000139551	5.98128	0.996523	14.9948	67.7101	4.65241e-89
rs10835618	4.32315e-26	0.417727	33042	6.22135e-05	10.5651	0.997243	52.7105	2.21391e-09	0.456464	128171	0.000139551	5.98128	0.996523	14.9948	67.7053	4.63022e-89
rs10835620	2.39718e-24	0.366676	33042	6.51621e-05	10.1815	0.997112	48.7586	1.60321e-10	0.419287	128171	0.000142198	6.39522	0.996458	17.5555	66.3141	1.15189e-89
rs10835621	2.38067e-24	0.366679	33042	6.51619e-05	10.1822	0.997112	48.7655	1.55761e-10	0.419303	128171	0.000142197	6.39962	0.996458	17.5836	66.349	1.19282e-89
rs10835622	1.89671e-24	0.363979	33042	6.53666e-05	10.2043	0.997103	48.991	1.57728e-10	0.419299	128171	0.000142197	6.39771	0.996458	17.5713	66.5624	1.47652e-89
rs10835624	2.38397e-24	0.366678	33042	6.5162e-05	10.1821	0.997112	48.7641	1.61883e-10	0.419207	128171	0.000142206	6.39373	0.996457	17.5461	66.3102	1.14734e-89
rs10835625	1.76889e-22	0.359683	33042	6.57035e-05	9.75426	0.997088	44.5147	3.17446e-05	0.37447	128171	0.00014781	4.16058	0.996318	5.82113	50.3359	1.32481e-96
rs10835626	2.39773e-24	0.366684	33042	6.51615e-05	10.1815	0.997112	48.7584	2.07826e-10	0.419176	128171	0.000142209	6.35544	0.996457	17.3028	66.0613	8.94534e-90
rs10835627	2.40824e-24	0.366682	33042	6.51617e-05	10.1811	0.997112	48.7541	1.57413e-10	0.4193	128171	0.000142197	6.39801	0.996458	17.5733	66.3274	1.16728e-89
rs10835628	2.40713e-24	0.366683	33042	6.51616e-05	10.1811	0.997112	48.7545	1.57413e-10	0.4193	128171	0.000142197	6.39801	0.996458	17.5733	66.3278	1.16781e-89
rs10835629	2.30622e-24	0.366711	33042	6.51595e-05	10.1853	0.997112	48.7968	1.57413e-10	0.4193	128171	0.000142197	6.39801	0.996458	17.5733	66.3701	1.21826e-89
rs10835630	2.41713e-24	0.366688	33042	6.51612e-05	10.1807	0.997112	48.7504	1.57413e-10	0.4193	128171	0.000142197	6.39801	0.996458	17.5733	66.3237	1.16304e-89
rs10835631	8.84504e-26	0.370479	33042	6.48828e-05	10.4978	0.997125	52.0173	5.62989e-11	0.420748	128171	0.000142062	6.55325	0.996461	18.5746	70.5919	8.30282e-88
rs10835634	7.98178e-27	0.368116	33042	6.50551e-05	10.7225	0.997117	54.3958	1.24366e-13	0.387296	128171	0.000145906	7.41205	0.996366	24.5607	78.9565	3.56399e-84
rs10835638	1.81301e-78	0.155854	33042	0.000115019	18.7535	0.994914	172.312	1.62069e-18	0.143206	128171	0.000282183	8.78097	0.992995	35.8021	208.114	4.40783e-28
rs10835640	0.152557	0.066908	33042	0.000242382	1.43056	0.989342	-1.25839	0.776558	0.068523	128171	0.000542449	0.283807	0.98662	-2.11727	-3.37566	6.24495e-120
rs10835641	2.83074e-34	0.428328	33042	6.17988e-05	12.2076	0.997261	71.3587	1.90467e-10	0.488179	128171	0.00013857	6.36884	0.996548	17.3767	88.7354	6.29301e-80
rs10835642	0.000836354	0.232358	33042	8.48374e-05	3.34047	0.996244	2.76628	0.150007	0.180962	128171	0.000233602	1.43951	0.994194	-1.54435	1.22193	6.19781e-118
rs10835643	3.40565e-23	0.343884	33042	6.70673e-05	9.92006	0.997028	46.1483	2.90931e-08	0.330976	128171	0.000156361	5.54681	0.996106	12.5495	58.6977	5.6709e-93
rs10835644	2.70085e-78	0.152646	33042	0.000116991	18.7323	0.994827	171.909	1.13449e-20	0.137673	128171	0.00029164	9.32267	0.992762	40.6774	212.587	3.8623e-26
rs10835645	2.70085e-78	0.152646	33042	0.000116991	18.7323	0.994827	171.909	1.13449e-20	0.137673	128171	0.00029164	9.32267	0.992762	40.6774	212.587	3.8623e-26
rs10835646	2.6996e-78	0.152647	33042	0.000116991	18.7323	0.994827	171.91	1.13162e-20	0.137674	128171	0.000291638	9.32294	0.992762	40.6798	212.59	3.87369e-26
rs10835647	0.000981997	0.230392	33042	8.53428e-05	3.29563	0.996221	2.62089	0.162321	0.180735	128171	0.00023383	1.39731	0.994188	-1.60337	1.01752	5.052e-118
rs10835648	0.000908092	0.23082	33042	8.52319e-05	3.31755	0.996226	2.69248	0.162915	0.180766	128171	0.000233799	1.39533	0.994189	-1.60618	1.0863	5.41171e-118
rs10835649	4.11623e-80	0.159737	33042	0.000112741	18.9537	0.995014	176.075	2.53688e-30	0.182865	128171	0.000231709	11.4434	0.994241	62.5204	238.596	7.62578e-15
rs10835652	0.317592	0.177642	33042	0.000103585	0.999418	0.995417	-2.19561	0.308156	0.210466	128171	0.00020836	1.0191	0.994818	-2.11469	-4.3103	2.45258e-120
rs10835653	0.0553095	0.2615	33042	7.83577e-05	1.91644	0.99653	-1.00174	0.0127891	0.305095	128171	0.000163308	2.48959	0.995934	0.333889	-0.667851	9.36519e-119
rs10835655	4.85065e-77	0.152801	33042	0.000116894	18.5779	0.994832	169.045	1.02683e-20	0.137985	128171	0.000291086	9.33324	0.992775	40.7749	209.82	2.42711e-27
rs10835657	0.138707	0.268636	33042	7.70204e-05	1.48062	0.996589	-1.74792	0.969269	0.350082	128171	0.000152174	0.0385251	0.99621	-2.78697	-4.53489	1.95922e-120
rs10835658	1.1215e-76	0.152714	33042	0.000116949	18.5329	0.994829	168.213	9.15588e-21	0.137971	128171	0.000291111	9.34538	0.992775	40.8875	209.101	1.18258e-27
rs10835659	0.138286	0.268651	33042	7.70177e-05	1.4822	0.996589	-1.74561	0.957036	0.349667	128171	0.000152257	0.0538734	0.996208	-2.78599	-4.53159	1.96568e-120
rs10835660	1.35894e-65	0.170874	33042	0.000106809	17.1051	0.995275	142.924	1.04665e-19	0.145167	128171	0.000279009	9.08399	0.993073	38.4875	181.412	1.11586e-39
rs10835661	1.03657e-64	0.1712	33042	0.000106647	16.9863	0.995282	140.909	8.66363e-17	0.180522	128171	0.000234045	8.3218	0.994183	31.8513	172.76	1.95177e-43
rs10835663	5.43e-11	0.111491	33042	0.000152757	6.55864	0.993257	18.8633	0.00340291	0.102754	128171	0.000375541	2.92878	0.990699	1.91019	20.7735	1.92024e-109
rs10835664	0.396729	0.162221	33042	0.000111344	0.847477	0.995076	-2.29945	0.0220394	0.200706	128171	0.000215825	2.28969	0.994633	-0.00650692	-2.30596	1.8201e-119
rs10835665	3.86723e-12	0.105273	33042	0.000160656	6.94195	0.99291	21.4499	0.00201243	0.0980468	128171	0.000391517	3.08839	0.990307	2.40468	23.8546	4.18307e-108
rs10835668	2.89935e-12	0.105353	33042	0.000160548	6.98252	0.992915	21.7302	0.00197597	0.0980403	128171	0.00039154	3.09382	0.990306	2.42133	24.1515	5.6289e-108
rs10835670	3.54071e-10	0.11025	33042	0.000154261	6.27304	0.993191	17.0468	0.00620012	0.101056	128171	0.00038113	2.73701	0.990562	1.37876	18.4256	1.83518e-110
rs10835672	0.546325	0.363895	33042	6.53731e-05	0.603276	0.997103	-2.74059	0.567477	0.322059	128171	0.000158577	0.571771	0.996051	-2.60436	-5.34495	8.71524e-121
rs10835673	0.560933	0.363641	33042	6.53926e-05	0.581456	0.997102	-2.75333	0.569171	0.322023	128171	0.000158586	0.569273	0.996051	-2.60575	-5.35908	8.59297e-121
rs10835675	0.588009	0.363386	33042	6.54123e-05	0.541723	0.997101	-2.77542	0.573935	0.321977	128171	0.000158598	0.562266	0.996051	-2.60966	-5.38509	8.37234e-121
rs10835676	7.47446e-05	0.241882	33042	8.25208e-05	3.96065	0.996346	5.00879	2.39811e-06	0.275947	128171	0.000173289	4.71661	0.995686	8.35221	13.361	1.15923e-112
rs10835680	1.81084e-05	0.257773	33042	7.90914e-05	4.28702	0.996497	6.33	5.24155e-05	0.270485	128171	0.000175465	4.04459	0.995633	5.42683	11.7568	2.33072e-113
rs10835681	2.11256e-05	0.257322	33042	7.9182e-05	4.25265	0.996493	6.18428	5.48896e-05	0.270512	128171	0.000175454	4.03377	0.995633	5.38329	11.5676	1.92884e-113
rs10835682	2.10926e-05	0.257322	33042	7.9182e-05	4.253	0.996493	6.18577	5.34171e-05	0.27047	128171	0.000175471	4.04015	0.995632	5.40899	11.5948	1.98198e-113
rs10835683	2.10358e-05	0.257324	33042	7.91815e-05	4.2536	0.996493	6.18832	5.34367e-05	0.27047	128171	0.000175471	4.04006	0.995632	5.40864	11.597	1.98636e-113
rs10835685	2.18464e-05	0.246047	33042	8.1572e-05	4.24513	0.996388	6.16633	1.46818e-05	0.281426	128171	0.000171211	4.33341	0.995738	6.6202	12.7865	6.52643e-113
rs10835686	2.10717e-05	0.25722	33042	7.92025e-05	4.25322	0.996492	6.18683	5.99046e-05	0.270505	128171	0.000175457	4.01319	0.995633	5.30085	11.4877	1.78073e-113
rs10835687	2.66115e-05	0.246291	33042	8.15176e-05	4.20068	0.99639	5.97897	1.38685e-05	0.281385	128171	0.000171226	4.34593	0.995738	6.67435	12.6533	5.71253e-113
rs10835689	3.6818e-07	0.328786	33042	6.85692e-05	5.08471	0.996962	9.98965	0.00143754	0.397136	128171	0.000144614	3.18701	0.996398	2.24712	12.2368	3.76635e-113
rs10835690	0.334938	0.187231	33042	9.94395e-05	0.964216	0.9956	-2.25025	0.480156	0.136187	128171	0.000294315	0.706052	0.992696	-2.21222	-4.46248	2.10635e-120
rs10835691	0.114061	0.30861	33042	7.09203e-05	1.5802	0.996858	-1.63684	0.0366319	0.241791	128171	0.000188859	2.08984	0.995301	-0.506711	-2.14355	2.14106e-119
rs10835693	0.143323	0.294488	33042	7.28336e-05	1.46353	0.996773	-1.80066	0.669545	0.19281	128171	0.000222465	0.426773	0.994469	-2.50814	-4.3088	2.45624e-120
rs10835696	0.140398	0.294458	33042	7.28379e-05	1.47431	0.996773	-1.78485	0.661925	0.192783	128171	0.000222489	0.437257	0.994469	-2.50358	-4.28843	2.5068e-120
rs10835697	0.140259	0.294455	33042	7.28383e-05	1.47483	0.996773	-1.78408	0.663207	0.19287	128171	0.000222413	0.43549	0.99447	-2.50452	-4.28861	2.50636e-120
rs10835702	0.840353	0.198204	33042	9.52198e-05	0.201442	0.995786	-2.71445	0.0665641	0.237972	128171	0.000190929	1.83461	0.995249	-0.999854	-3.7143	4.45102e-120
rs10835704	0.440992	0.185315	33042	0.000100231	0.770519	0.995565	-2.41358	0.107986	0.197683	128171	0.000218299	1.60731	0.994572	-1.32339	-3.73698	4.35123e-120
rs10835705	0.0319433	0.093347	33042	0.000178798	2.14512	0.992116	-0.138836	0.30908	0.083122	128171	0.000454297	1.01715	0.98877	-1.7331	-1.87193	2.80925e-119
rs10835706	0.262337	0.353373	33042	6.62242e-05	1.12089	0.997065	-2.28923	0.158176	0.358561	128171	0.000150539	1.41123	0.996251	-1.80103	-4.09026	3.0562e-120
rs10835707	0.185043	0.347592	33042	6.6729e-05	1.32539	0.997043	-2.03607	0.115242	0.350937	128171	0.000152003	1.57506	0.996214	-1.55255	-3.58862	5.04712e-120
rs10835708	0.931836	0.426402	33042	6.18695e-05	0.085535	0.997258	-2.94585	0.546623	0.493117	128171	0.000138519	0.602828	0.996549	-2.65347	-5.59931	6.75786e-121
rs10835715	0.85569	0.306819	33042	7.115e-05	0.181863	0.996848	-2.86333	0.00243383	0.304106	128171	0.000163606	3.03145	0.995927	1.8245	-1.03884	6.46248e-119
rs10835717	0.683611	0.420948	33042	6.20809e-05	0.407541	0.997248	-2.86498	0.656688	0.493965	128171	0.000138513	0.44449	0.996549	-2.73612	-5.6011	6.74583e-121
rs10835721	0.863038	0.275518	33042	7.58099e-05	0.172509	0.996642	-2.83337	9.4973e-06	0.195366	128171	0.000220252	4.42831	0.994524	7.14761	4.31424	1.36524e-116
rs10835725	0.768828	0.419002	33042	6.21603e-05	0.293909	0.997245	-2.90408	0.606904	0.493656	128171	0.000138515	0.514498	0.996549	-2.70266	-5.60674	6.70784e-121
rs10835727	0.785921	0.419114	33042	6.21556e-05	0.271611	0.997245	-2.91041	0.6075	0.493655	128171	0.000138515	0.513645	0.996549	-2.7031	-5.6135	6.66264e-121
rs10835728	0.793487	0.421199	33042	6.20708e-05	0.261785	0.997249	-2.9137	0.644659	0.491859	128171	0.00013853	0.461195	0.996549	-2.72852	-5.64222	6.47401e-121
rs10835732	0.778832	0.421038	33042	6.20772e-05	0.280841	0.997249	-2.9085	0.746808	0.491666	128171	0.000138531	0.322851	0.996549	-2.78256	-5.69106	6.16546e-121
rs10835741	0.8475	0.0249583	33042	0.000621821	0.192309	0.973107	-1.78995	0.414991	0.0100287	128171	0.00348739	0.815142	0.919807	-0.956073	-2.74602	1.17214e-119
rs10835744	0.366709	0.24684	33042	8.13956e-05	0.902656	0.996395	-2.40685	0.16333	0.148351	128171	0.000274042	1.39396	0.993196	-1.53014	-3.937	3.56242e-120
rs10835747	0.189373	0.285975	33042	7.41075e-05	1.31243	0.996717	-2.00111	0.191171	0.365698	128171	0.000149262	1.30712	0.996282	-1.94622	-3.94732	3.52581e-120
rs10835749	0.377163	0.247064	33042	8.1346e-05	0.883136	0.996398	-2.42452	0.137051	0.148847	128171	0.000273288	1.48686	0.993214	-1.39858	-3.8231	3.99215e-120
rs10835751	0.344542	0.246672	33042	8.14329e-05	0.945229	0.996394	-2.36743	0.162976	0.148321	128171	0.000274087	1.39513	0.993194	-1.52843	-3.89587	3.71198e-120
rs10835752	0.341279	0.246683	33042	8.14304e-05	0.951642	0.996394	-2.36139	0.16369	0.148312	128171	0.000274101	1.39277	0.993194	-1.53168	-3.89307	3.72238e-120
rs10835753	0.299189	0.246422	33042	8.14884e-05	1.03817	0.996391	-2.27525	0.182941	0.148162	128171	0.00027433	1.33175	0.993188	-1.61382	-3.88908	3.73727e-120
rs10835754	0.32447	0.246748	33042	8.1416e-05	0.985313	0.996395	-2.32898	0.183227	0.148162	128171	0.00027433	1.33088	0.993188	-1.61497	-3.94396	3.5377e-120
rs1086912	0.611613	0.061712	33042	0.000261335	0.507772	0.988518	-2.10607	0.550147	0.026954	128171	0.00132011	0.59754	0.968052	-1.54899	-3.65506	4.72265e-120
rs1086914	0.750319	0.296476	33042	7.25496e-05	0.318219	0.996786	-2.81964	0.245073	0.385724	128171	0.000146126	1.1624	0.99636	-2.13478	-4.95442	1.2879e-120
rs1087398	0.0328693	0.388965	33042	6.36689e-05	2.13368	0.997178	-0.665336	0.0879184	0.325145	128171	0.00015779	1.70648	0.996071	-1.31933	-1.98467	2.50974e-119
rs1088184	0.167281	0.420977	33042	6.20797e-05	1.38099	0.997248	-1.99686	0.0102289	0.398393	128171	0.000144459	2.56799	0.996402	0.471807	-1.52505	3.97411e-119
rs1091208	0.73702	0.422998	33042	6.19995e-05	0.335803	0.997252	-2.89222	0.784253	0.466246	128171	0.000139127	0.273781	0.996534	-2.79501	-5.68723	6.18908e-121
rs11030629	0.236467	0.0373464	33042	0.000420906	1.18386	0.981637	-1.3108	0.001065	0.073067	128171	0.000511209	3.27277	0.987381	3.10164	1.79085	1.09475e-117
rs11030632	0.874861	0.000791018	33042	0.0191452	0.157486	0.540278	-0.381866	0.195511	3.36407e-05	128171	1.02924	1.29445	0.0374097	0.012278	-0.369588	1.26197e-118
rs11030635	0.125768	0.288054	33042	7.37875e-05	1.531	0.996731	-1.69352	0.270159	0.323848	128171	0.000158118	1.1027	0.996063	-2.16304	-3.85656	3.86079e-120
rs11030636	0.876144	0.00097064	33042	0.0156051	0.155859	0.590472	-0.439203	0.45714	3.51552e-05	128171	0.984903	0.743564	0.0390281	-0.00911597	-0.448319	1.16643e-118
rs11030646	0.456136	0.383992	33042	6.39728e-05	0.745225	0.997165	-2.65593	0.281966	0.443561	128171	0.00014028	1.07591	0.996505	-2.25147	-4.90741	1.3499e-120
rs11030649	0.49871	0.353074	33042	6.62496e-05	0.676521	0.997064	-2.68722	0.189335	0.416094	128171	0.000142506	1.31255	0.99645	-1.96207	-4.64929	1.74743e-120
rs11030650	0.460242	0.353231	33042	6.62362e-05	0.738449	0.997065	-2.64364	0.190693	0.416163	128171	0.000142499	1.30853	0.99645	-1.96734	-4.61098	1.81568e-120
rs11030653	0.276305	0.0604418	33042	0.000266466	1.08866	0.988296	-1.63825	0.773508	0.0577031	128171	0.000636767	0.287789	0.98433	-2.03725	-3.6755	4.62714e-120
rs11030654	0.261273	0.0602166	33042	0.000267399	1.12339	0.988255	-1.59858	0.781005	0.0577137	128171	0.000636658	0.27801	0.984333	-2.04006	-3.63864	4.80085e-120
rs11030657	0.28799	0.0604983	33042	0.000266234	1.06254	0.988306	-1.66643	0.593043	0.0535219	128171	0.00068348	0.534432	0.9832	-1.90278	-3.56921	5.14601e-120
rs11030658	0.608398	0.272835	33042	7.6273e-05	0.512361	0.996622	-2.71435	0.404833	0.285243	128171	0.000169822	0.833021	0.995772	-2.38756	-5.10192	1.11128e-120
rs11030659	0.351363	0.0566465	33042	0.000283176	0.931949	0.987571	-1.76499	0.70054	0.055684	128171	0.000658446	0.384592	0.983805	-1.98878	-3.75377	4.27877e-120
rs11030665	0.33099	0.468645	33042	6.0768e-05	0.972122	0.997306	-2.48721	0.840895	0.491488	128171	0.000138533	0.200749	0.996549	-2.81441	-5.30163	9.10109e-121
rs11030667	0.837461	0.459676	33042	6.09253e-05	0.205142	0.9973	-2.93618	0.876239	0.368221	128171	0.000148831	0.155739	0.996293	-2.78669	-5.72286	5.97244e-121
rs11030668	0.631379	0.168743	33042	0.00010788	0.479787	0.995228	-2.55797	0.938368	0.199645	128171	0.000216684	0.0773212	0.994612	-2.60883	-5.16679	1.04148e-120
rs11030669	0.677905	0.0600934	33042	0.000267912	0.415323	0.988233	-2.13599	0.554238	0.0269476	128171	0.00132042	0.591422	0.968044	-1.5524	-3.6884	4.56783e-120
rs11030670	0.670036	0.0601267	33042	0.000267773	0.426099	0.988239	-2.13177	0.552704	0.0269426	128171	0.00132066	0.593713	0.968039	-1.551	-3.68277	4.5936e-120
rs11030671	0.0925785	0.0774886	33042	0.000211687	1.68195	0.990679	-0.936468	0.884575	0.0501814	128171	0.000726414	0.145172	0.982164	-2.00291	-2.93937	9.66064e-120
rs11030673	0.371424	0.353985	33042	6.61723e-05	0.893809	0.997068	-2.5177	0.189196	0.375758	128171	0.000147607	1.31296	0.996323	-1.94412	-4.46181	2.10775e-120
rs11030677	0.687613	0.0601054	33042	0.000267862	0.402097	0.988235	-2.14143	0.548373	0.02694	128171	0.00132078	0.6002	0.968036	-1.54721	-3.68864	4.56674e-120
rs11030679	0.603849	0.16905	33042	0.000107724	0.518874	0.995235	-2.53926	0.870694	0.200106	128171	0.000216309	0.162777	0.994621	-2.59948	-5.13874	1.0711e-120
rs11030681	0.565661	0.357874	33042	6.58496e-05	0.574454	0.997082	-2.75389	0.364086	0.412269	128171	0.000142892	0.907607	0.99644	-2.40865	-5.16254	1.04592e-120
rs11030682	0.700672	0.060623	33042	0.000265721	0.384413	0.988328	-2.15226	0.548615	0.02694	128171	0.00132078	0.599837	0.968036	-1.54742	-3.69968	4.51659e-120
rs11030687	0.119556	0.196857	33042	9.57106e-05	1.55664	0.995764	-1.52566	0.926214	0.213528	128171	0.000206172	0.0926092	0.994872	-2.63227	-4.15793	2.85625e-120
rs11030688	0.714732	0.0599673	33042	0.000268439	0.365509	0.98821	-2.15424	0.765195	0.0289506	128171	0.0012316	0.298666	0.97013	-1.71218	-3.86642	3.82292e-120
rs11030689	0.108741	0.196811	33042	9.57275e-05	1.60388	0.995763	-1.45125	0.926027	0.213528	128171	0.000206172	0.0928446	0.994872	-2.63224	-4.08349	3.07697e-120
rs11030690	0.710681	0.059982	33042	0.000268378	0.370941	0.988213	-2.15238	0.547651	0.0269329	128171	0.00132112	0.601284	0.968028	-1.54646	-3.69883	4.5204e-120
rs11030693	0.91991	0.106442	33042	0.000159099	0.100547	0.992979	-2.47438	0.593269	0.06176	128171	0.000597512	0.534105	0.985282	-1.96881	-4.44318	2.14738e-120
rs11030694	0.259285	0.00962025	33042	0.00158824	1.12808	0.934066	-0.765216	0.979702	0.00102958	128171	0.0336632	0.0254425	0.543012	-0.391374	-1.15659	5.7446e-119
rs11030695	0.87372	0.106296	33042	0.000159292	0.158935	0.99297	-2.46625	0.595635	0.0617615	128171	0.000597498	0.530688	0.985282	-1.97061	-4.43687	2.161e-120
rs11030696	0.871987	0.106276	33042	0.000159318	0.161135	0.992969	-2.46582	0.594325	0.0617604	128171	0.000597508	0.532579	0.985282	-1.96961	-4.43543	2.16409e-120
rs11030698	0.443273	0.31102	33042	7.06169e-05	0.766678	0.996871	-2.59059	0.274207	0.264691	128171	0.000177893	1.09343	0.995572	-2.1148	-4.70539	1.65209e-120
rs11030699	0.702768	0.059967	33042	0.000268441	0.381587	0.98821	-2.1483	0.547414	0.0269261	128171	0.00132144	0.60164	0.96802	-1.54613	-3.69444	4.54033e-120
rs11030700	0.703033	0.0599657	33042	0.000268446	0.381229	0.98821	-2.14843	0.547483	0.0269261	128171	0.00132144	0.601536	0.96802	-1.54619	-3.69462	4.53949e-120
rs11030702	0.695734	0.0599624	33042	0.00026846	0.391086	0.988209	-2.14464	0.546063	0.0269236	128171	0.00132156	0.60367	0.968018	-1.5449	-3.68955	4.56258e-120
rs11030703	0.696237	0.0599708	33042	0.000268425	0.390405	0.988211	-2.14497	0.547715	0.0269214	128171	0.00132167	0.601188	0.968015	-1.54631	-3.69128	4.55466e-120
rs11030707	0.734944	0.0967122	33042	0.000173219	0.338557	0.99236	-2.38032	0.84225	0.0907829	128171	0.000419465	0.199016	0.989622	-2.26444	-4.64476	1.75536e-120
rs11030708	0.450401	0.315353	33042	7.00874e-05	0.754747	0.996895	-2.60338	0.855408	0.289176	128171	0.000168439	0.182223	0.995807	-2.7206	-5.32398	8.89991e-121
rs11030709	0.435406	0.0729548	33042	0.000223743	0.779975	0.990154	-2.00915	0.976377	0.0355529	128171	0.00100975	0.0296114	0.975378	-1.85163	-3.86077	3.84457e-120
rs11030711	0.836464	0.010411	33042	0.00146878	0.206418	0.938721	-1.37616	0.00152468	0.0519062	128171	0.000703554	3.16994	0.982715	2.90847	1.53231	8.45341e-118
rs11030712	0.44284	0.262206	33042	7.82215e-05	0.767406	0.996536	-2.53916	0.790935	0.258454	128171	0.000180653	0.265097	0.995504	-2.6673	-5.20646	1.00097e-120
rs11030716	0.403681	0.124277	33042	0.000139042	0.835066	0.993858	-2.1998	0.587757	0.111781	128171	0.000348722	0.542089	0.991357	-2.22986	-4.42966	2.17662e-120
rs11030717	0.429694	0.262181	33042	7.82263e-05	0.789716	0.996535	-2.52182	0.788341	0.258043	128171	0.000180841	0.268466	0.995499	-2.66589	-5.18771	1.01992e-120
rs11030718	0.478761	0.12521	33042	0.000138153	0.708296	0.993897	-2.3002	0.586378	0.113408	128171	0.00034435	0.544092	0.991465	-2.23502	-4.53522	1.95857e-120
rs11030719	0.522086	0.322128	33042	6.92991e-05	0.640133	0.996929	-2.6887	0.874347	0.294489	128171	0.000166646	0.158139	0.995851	-2.73001	-5.41871	8.09552e-121
rs11030720	0.717188	0.0314113	33042	0.000497369	0.36222	0.978373	-1.85272	0.463157	0.0105677	128171	0.00331132	0.733658	0.923546	-1.03698	-2.8897	1.01526e-119
rs11030721	0.361924	0.162866	33042	0.000110989	0.911706	0.995091	-2.24482	0.41434	0.131207	128171	0.000303735	0.81628	0.992464	-2.11338	-4.3582	2.33787e-120
rs11030722	0.722991	0.0317236	33042	0.000492631	0.354464	0.978574	-1.86011	0.469115	0.0104281	128171	0.00335517	0.72392	0.922612	-1.03771	-2.89782	1.00706e-119
rs11030723	0.393997	0.16376	33042	0.000110501	0.852391	0.995113	-2.29906	0.441244	0.13296	128171	0.000300336	0.770094	0.992548	-2.15529	-4.45436	2.12352e-120
rs11030724	0.0299351	0.388546	33042	6.36938e-05	2.17095	0.997177	-0.585148	0.635107	0.417965	128171	0.000142324	0.474551	0.996455	-2.70884	-3.29399	6.77641e-120
rs11030725	0.12163	0.144278	33042	0.000122566	1.54797	0.994582	-1.41741	0.981004	0.10717	128171	0.000361848	0.0238102	0.991035	-2.35693	-3.77434	4.19166e-120
rs11030726	0.655845	0.031915	33042	0.000489774	0.445657	0.978696	-1.82724	0.50617	0.0104193	128171	0.00335798	0.664813	0.922552	-1.0752	-2.90244	1.00241e-119
rs11030727	0.781714	0.220552	33042	8.80249e-05	0.277086	0.996103	-2.73554	0.803175	0.17922	128171	0.000235372	0.24924	0.99415	-2.53979	-5.27533	9.3436e-121
rs11030730	0.151192	0.0326696	33042	0.000478834	1.43533	0.979162	-0.926861	0.0100496	0.0416516	128171	0.000867386	2.57412	0.978776	1.31642	0.389562	2.69615e-118
rs11030731	0.683345	0.00509076	33042	0.0029877	0.407903	0.882779	-0.998405	0.0378495	0.000419094	128171	0.0826491	2.07648	0.326134	0.505745	-0.49266	1.11584e-118
rs11030732	0.321662	0.394347	33042	6.3358e-05	0.991048	0.997192	-2.44793	0.0521495	0.349126	128171	0.000152366	1.9419	0.996205	-0.908747	-3.35668	6.36463e-120
rs11030735	0.539292	0.24127	33042	8.26634e-05	0.613884	0.99634	-2.61734	0.29256	0.177533	128171	0.000237121	1.05252	0.994107	-2.01635	-4.63369	1.7749e-120
rs11030738	0.43073	0.240583	33042	8.28244e-05	0.787943	0.996332	-2.49482	0.30375	0.17788	128171	0.000236758	1.02842	0.994116	-2.04203	-4.53685	1.95537e-120
rs11030740	0.526601	0.268998	33042	7.69549e-05	0.633203	0.996591	-2.64094	0.00479479	0.256503	128171	0.00018155	2.82051	0.995482	1.25984	-1.3811	4.58939e-119
rs11030741	0.796315	0.205523	33042	9.26749e-05	0.258119	0.995898	-2.71497	0.751021	0.132396	128171	0.000301419	0.317293	0.992521	-2.39786	-5.11282	1.09923e-120
rs11030742	0.795931	0.172196	33042	0.000106158	0.258617	0.995304	-2.64724	0.00843121	0.214279	128171	0.000205646	2.6343	0.994885	0.814205	-1.83303	2.92068e-119
rs11030764	0.765174	0.107394	33042	0.000157857	0.298694	0.993033	-2.43899	0.975774	0.089903	128171	0.000423161	0.0303675	0.989532	-2.27925	-4.71823	1.63101e-120
rs11030765	0.59163	0.0432549	33042	0.000365656	0.536476	0.984009	-1.92625	0.125025	0.0621776	128171	0.000593763	1.53402	0.985373	-0.953048	-2.8793	1.02588e-119
rs11030777	0.507519	0.201419	33042	9.40772e-05	0.662706	0.995836	-2.52199	0.00630101	0.174218	128171	0.000240663	2.73169	0.994019	1.14914	-1.37285	4.62742e-119
rs11030782	0.82428	0.0975143	33042	0.000171947	0.222043	0.992416	-2.41638	0.443839	0.122836	128171	0.000321337	0.765727	0.992031	-2.12524	-4.54162	1.94607e-120
rs11030783	0.969485	0.191901	33042	9.75802e-05	0.0382536	0.995682	-2.72173	0.647438	0.172665	128171	0.000242372	0.457324	0.993977	-2.45216	-5.17389	1.03411e-120
rs11030787	0.878695	0.0987876	33042	0.000169971	0.152623	0.992502	-2.43503	0.304656	0.121104	128171	0.000325291	1.0265	0.991933	-1.88741	-4.32243	2.42299e-120
rs11030790	0.113132	0.213969	33042	8.99732e-05	1.58427	0.996017	-1.51292	0.00514849	0.240158	128171	0.000189735	2.79759	0.995279	1.21692	-0.295998	1.35834e-118
rs11030797	0.103794	0.213664	33042	9.00667e-05	1.62673	0.996013	-1.44451	0.0045693	0.240574	128171	0.000189511	2.83593	0.995285	1.32382	-0.120687	1.61863e-118
rs11030798	0.561882	0.106461	33042	0.000159074	0.580049	0.99298	-2.31243	0.00412354	0.124398	128171	0.000317869	2.86855	0.992116	1.6604	-0.65202	9.51462e-119
rs11030799	0.731784	0.230735	33042	8.52539e-05	0.342753	0.996225	-2.73119	0.267197	0.219221	128171	0.000202282	1.10954	0.994968	-2.03356	-4.76476	1.55687e-120
rs11030800	0.667129	0.0980197	33042	0.000171156	0.430091	0.99245	-2.35134	0.276161	0.120859	128171	0.000325859	1.08898	0.991919	-1.82099	-4.17233	2.81539e-120
rs11030802	0.317393	0.235527	33042	8.40429e-05	0.999829	0.996279	-2.29887	0.000237755	0.271807	128171	0.000174929	3.6751	0.995646	4.00547	1.7066	1.0063e-117
rs11030804	0.492991	0.18705	33042	9.95135e-05	0.685559	0.995597	-2.47873	0.00886156	0.160674	128171	0.000256739	2.61735	0.993622	0.875927	-1.60281	3.6768e-119
rs11030805	0.753959	0.0959137	33042	0.000174507	0.313423	0.992304	-2.38478	0.272789	0.120913	128171	0.000325734	1.09666	0.991922	-1.81286	-4.19763	2.74506e-120
rs11030806	0.774348	0.097061	33042	0.000172663	0.286693	0.992385	-2.398	0.276047	0.120852	128171	0.000325876	1.08924	0.991919	-1.82069	-4.21869	2.68787e-120
rs11030807	0.740058	0.0971566	33042	0.000172512	0.331776	0.992391	-2.3846	0.27641	0.120851	128171	0.000325878	1.08842	0.991919	-1.82157	-4.20617	2.72171e-120
rs11030808	0.738178	0.0967594	33042	0.000173144	0.334267	0.992363	-2.38197	0.275076	0.120792	128171	0.000326015	1.09145	0.991916	-1.81809	-4.20006	2.73841e-120
rs11030809	0.723691	0.0968224	33042	0.000173043	0.353531	0.992368	-2.37568	0.276896	0.120743	128171	0.000326129	1.08732	0.991913	-1.82238	-4.19806	2.74388e-120
rs11030810	0.667764	0.0980205	33042	0.000171155	0.429219	0.992451	-2.35172	0.276594	0.12085	128171	0.00032588	1.088	0.991919	-1.82202	-4.17374	2.81144e-120
rs11030812	0.732443	0.00172837	33042	0.00877038	0.341877	0.719531	-0.593596	0.395504	0.000247326	128171	0.140025	0.849678	0.222191	-0.0454315	-0.639028	9.63904e-119
rs11030813	0.747996	0.135255	33042	0.000129379	0.321284	0.994283	-2.53081	0.374615	0.145366	128171	0.000278692	0.887862	0.993081	-2.09531	-4.62613	1.78838e-120
rs11030815	0.253876	0.210245	33042	9.11351e-05	1.14098	0.995966	-2.10819	0.18229	0.210822	128171	0.000208102	1.33374	0.994824	-1.74707	-3.85526	3.86582e-120
rs11030816	0.799211	0.380456	33042	6.41988e-05	0.254368	0.997155	-2.89881	0.700029	0.413382	128171	0.000142778	0.385281	0.996443	-2.7455	-5.64431	6.46055e-121
rs11030818	0.70142	0.136233	33042	0.000128595	0.383405	0.994317	-2.51207	0.374086	0.145367	128171	0.000278691	0.888846	0.993081	-2.09445	-4.60652	1.82379e-120
rs11030819	0.737199	0.0999184	33042	0.000168258	0.335564	0.992577	-2.39573	0.259577	0.121912	128171	0.000323432	1.12739	0.991979	-1.78244	-4.17817	2.79901e-120
rs11030820	0.574919	0.244429	33042	8.19362e-05	0.560821	0.996372	-2.65279	0.729365	0.267826	128171	0.000176563	0.34597	0.995605	-2.65409	-5.30689	9.05333e-121
rs11030822	0.344042	0.213385	33042	9.01525e-05	0.94621	0.996009	-2.31601	0.170673	0.211182	128171	0.000207842	1.37004	0.994831	-1.69886	-4.01487	3.29551e-120
rs11030823	0.660611	0.138929	33042	0.000126495	0.439069	0.994409	-2.49749	0.678016	0.158246	128171	0.000259926	0.415172	0.993544	-2.43573	-4.93322	1.3155e-120
rs11030824	0.738817	0.0991514	33042	0.000169415	0.33342	0.992527	-2.39304	0.263858	0.12192	128171	0.000323414	1.11732	0.99198	-1.79368	-4.18672	2.77517e-120
rs11030826	0.722735	0.0990543	33042	0.000169563	0.354806	0.99252	-2.3853	0.265689	0.121922	128171	0.000323409	1.11305	0.99198	-1.79842	-4.18372	2.78351e-120
rs11030828	0.735933	0.140019	33042	0.000125669	0.337245	0.994446	-2.54004	0.453987	0.151949	128171	0.000268688	0.748785	0.993328	-2.22642	-4.76646	1.55421e-120
rs11030829	0.77041	0.13871	33042	0.000126662	0.291838	0.994402	-2.55033	0.435305	0.151472	128171	0.000269382	0.780146	0.99331	-2.20133	-4.75166	1.57739e-120
rs11030830	0.539826	0.0859209	33042	0.000192673	0.613076	0.991509	-2.19807	0.648425	0.0712504	128171	0.000523217	0.455951	0.987088	-2.07221	-4.27028	2.55271e-120
rs11030832	0.391206	0.340339	33042	6.74017e-05	0.857433	0.997013	-2.5403	0.338535	0.379175	128171	0.000147082	0.957064	0.996336	-2.34835	-4.88865	1.37546e-120
rs11030833	0.456261	0.344956	33042	6.69683e-05	0.745018	0.997032	-2.63331	0.188808	0.400967	128171	0.000144148	1.31411	0.996409	-1.95435	-4.58766	1.85851e-120
rs11030840	0.635299	0.102128	33042	0.000165023	0.474282	0.992719	-2.34959	0.867298	0.0993589	128171	0.000386909	0.167092	0.99042	-2.31021	-4.6598	1.72915e-120
rs11030843	0.68528	0.0719647	33042	0.000226579	0.405269	0.99003	-2.2228	0.873316	0.0571188	128171	0.000642883	0.159448	0.984182	-2.0608	-4.28359	2.51895e-120
rs11030844	0.649522	0.0723405	33042	0.000225493	0.454426	0.990078	-2.20425	0.858054	0.0603079	128171	0.000610953	0.178852	0.984956	-2.08263	-4.28688	2.51068e-120
rs11030846	0.97795	0.084097	33042	0.00019646	0.0276391	0.991344	-2.37437	0.633842	0.08826	128171	0.000430262	0.476326	0.989358	-2.15923	-4.53361	1.96173e-120
rs11030848	0.367912	0.0894814	33042	0.00018573	0.900391	0.991813	-2.00057	0.723076	0.0721483	128171	0.000517205	0.354351	0.987235	-2.11854	-4.11911	2.96931e-120
rs11030851	0.0678469	0.17334	33042	0.000105603	1.82602	0.995328	-1.02374	0.00871325	0.191736	128171	0.000223414	2.6231	0.994446	0.824642	-0.199099	1.49655e-118
rs11030854	0.478422	0.102704	33042	0.000164203	0.708843	0.992755	-2.21431	0.475189	0.0849611	128171	0.000445357	0.714062	0.988989	-2.00228	-4.21659	2.69351e-120
rs11030856	0.729014	0.0720256	33042	0.000226402	0.346437	0.990038	-2.24507	0.910667	0.0591447	128171	0.000622199	0.112197	0.984683	-2.08321	-4.32828	2.40886e-120
rs11030857	0.729819	0.0720273	33042	0.000226397	0.345367	0.990038	-2.24545	0.910667	0.0591447	128171	0.000622199	0.112197	0.984683	-2.08321	-4.32866	2.40795e-120
rs11030859	0.388463	0.0866173	33042	0.00019127	0.862408	0.991571	-2.01929	0.62505	0.0666717	128171	0.000556406	0.488706	0.986281	-2.0267	-4.04598	3.19457e-120
rs11030861	0.392942	0.0873706	33042	0.000189777	0.854295	0.991636	-2.03005	0.691519	0.0817191	128171	0.00046139	0.396795	0.988597	-2.1591	-4.18916	2.76843e-120
rs11030862	0.637686	0.0986926	33042	0.000170116	0.470936	0.992496	-2.3361	0.583279	0.0806595	128171	0.000466913	0.548601	0.988462	-2.0823	-4.4184	2.20126e-120
rs11030863	0.4945	0.10382	33042	0.00016264	0.68317	0.992823	-2.23678	0.733076	0.100457	128171	0.000383147	0.341037	0.990512	-2.27127	-4.50805	2.01251e-120
rs11030865	0.430617	0.0731998	33042	0.000223053	0.788137	0.990184	-2.00433	0.676148	0.0763082	128171	0.000491213	0.417725	0.987869	-2.11979	-4.12413	2.95444e-120
rs11030866	0.578823	0.168384	33042	0.000108064	0.555104	0.99522	-2.51834	0.423325	0.191731	128171	0.000223419	0.800666	0.994446	-2.27783	-4.79616	1.50874e-120
rs11030867	0.938253	0.437839	33042	6.14792e-05	0.0774662	0.997275	-2.94966	0.221654	0.480406	128171	0.000138706	1.22214	0.996544	-2.08964	-5.03929	1.1831e-120
rs11030868	0.49131	0.168613	33042	0.000107947	0.688226	0.995225	-2.43651	0.420058	0.191675	128171	0.000223468	0.806321	0.994444	-2.2732	-4.70971	1.64497e-120
rs11030872	0.472123	0.268951	33042	7.69634e-05	0.719029	0.996591	-2.58306	0.0453106	0.289957	128171	0.00016817	2.00176	0.995813	-0.742794	-3.32585	6.56389e-120
rs11030873	0.968077	0.244951	33042	8.18181e-05	0.0400202	0.996377	-2.8094	0.625927	0.175689	128171	0.000239074	0.487468	0.994059	-2.4448	-5.25421	9.54305e-121
rs11030874	0.0976135	0.37229	33042	6.47535e-05	1.65653	0.99713	-1.55866	0.101107	0.366198	128171	0.000149176	1.63951	0.996284	-1.45861	-3.01727	8.93665e-120
rs11030875	0.717138	0.368269	33042	6.50439e-05	0.362286	0.997117	-2.85911	0.296974	0.351764	128171	0.000151839	1.04294	0.996218	-2.24699	-5.1061	1.10664e-120
rs11030909	0.525962	0.100205	33042	0.00016783	0.634183	0.992596	-2.25327	0.617584	0.0793737	128171	0.000473814	0.499277	0.988293	-2.10062	-4.35389	2.34796e-120
rs11030910	0.0805861	0.10405	33042	0.000162322	1.7473	0.992837	-0.953851	0.597986	0.17119	128171	0.000244025	0.527299	0.993936	-2.41454	-3.36839	6.2905e-120
rs11030913	9.96529e-05	0.151987	33042	0.000117407	3.89144	0.994809	4.90192	0.437817	0.229831	128171	0.000195602	0.775885	0.995134	-2.36318	2.53874	2.3127e-117
rs11030914	0.000108398	0.151954	33042	0.000117428	3.87098	0.994808	4.82303	0.42184	0.230558	128171	0.000195169	0.803233	0.995144	-2.34279	2.48024	2.18129e-117
rs11030916	0.0896396	0.00806549	33042	0.00189143	1.6973	0.922455	0.0502701	0.744396	0.00160804	128171	0.021566	0.326037	0.649709	-0.489964	-0.439693	1.17653e-118
rs11030917	0.00346905	0.125874	33042	0.000137529	2.9228	0.993925	1.69365	0.375037	0.213099	128171	0.000206474	0.887078	0.994865	-2.24437	-0.55072	1.0529e-118
rs11030921	0.0089082	0.12677	33042	0.000136697	2.61556	0.993961	0.845133	0.389558	0.214977	128171	0.00020516	0.860419	0.994897	-2.27071	-1.42557	4.38976e-119
rs11030922	0.142008	0.00731337	33042	0.00208437	1.46835	0.915216	-0.247193	0.732882	0.00160004	128171	0.0216737	0.341294	0.648575	-0.485106	-0.732299	8.78066e-119
rs11030924	0.302326	0.211251	33042	9.08168e-05	1.03146	0.99598	-2.22841	0.882569	0.262343	128171	0.000178914	0.147713	0.995547	-2.69624	-4.92465	1.32682e-120
rs11030926	0.451728	0.0132256	33042	0.0011595	0.752537	0.950992	-1.23861	0.706884	0.0134498	128171	0.00260935	0.376044	0.938761	-1.33011	-2.56872	1.39952e-119
rs11030932	6.44763e-19	0.348579	33042	6.66409e-05	8.88404	0.997047	36.4341	0.00489531	0.332285	128171	0.000156051	2.81384	0.996114	1.1683	37.6024	3.90897e-102
rs11030933	6.44763e-19	0.348579	33042	6.66409e-05	8.88404	0.997047	36.4341	0.00488169	0.332288	128171	0.00015605	2.81474	0.996114	1.17081	37.6049	3.91879e-102
rs11030935	6.97108e-06	0.0467398	33042	0.000339629	4.49457	0.98513	7.84618	0.0783628	0.0300026	128171	0.0011897	1.76027	0.971117	-0.267724	7.57846	3.57144e-115
rs11030938	0.000443119	0.24699	33042	8.13624e-05	3.51298	0.996397	3.33528	0.0720692	0.328847	128171	0.000156874	1.79868	0.996093	-1.16124	2.17404	1.60595e-117
rs11030946	3.95822e-43	0.149064	33042	0.000119298	13.7682	0.994726	91.6596	3.1864e-12	0.145963	128171	0.000277746	6.96925	0.993104	21.6293	113.289	2.89954e-69
rs11030952	1.03822e-05	0.0465932	33042	0.000340646	4.40906	0.985086	7.4722	0.0830176	0.0300093	128171	0.00118944	1.73344	0.971123	-0.313327	7.15887	2.34757e-115
rs11030958	8.96809e-26	0.418351	33042	6.21873e-05	10.4965	0.997244	51.9891	2.54349e-09	0.456511	128171	0.000139549	5.95864	0.996523	14.8601	66.8492	1.96691e-89
rs11030960	4.21308e-26	0.417703	33042	6.22145e-05	10.5676	0.997243	52.736	2.21391e-09	0.456464	128171	0.000139551	5.98128	0.996523	14.9948	67.7308	4.74981e-89
rs11030961	4.30229e-26	0.417727	33042	6.22135e-05	10.5656	0.997243	52.7153	2.21391e-09	0.456464	128171	0.000139551	5.98128	0.996523	14.9948	67.7101	4.65241e-89
rs11030962	4.3461e-26	0.417719	33042	6.22138e-05	10.5646	0.997243	52.7053	2.21753e-09	0.456463	128171	0.000139551	5.98101	0.996523	14.9932	67.6985	4.59875e-89
rs11030964	0.00743019	0.124971	33042	0.00013838	2.67692	0.993887	1.01235	0.387262	0.14613	128171	0.000277483	0.864593	0.993111	-2.11771	-1.10535	6.0466e-119
rs11030966	2.37575e-24	0.366679	33042	6.51619e-05	10.1824	0.997112	48.7675	1.57511e-10	0.4193	128171	0.000142197	6.39792	0.996458	17.5727	66.3402	1.18233e-89
rs11030968	2.37411e-24	0.366679	33042	6.51619e-05	10.1825	0.997112	48.7682	1.5742e-10	0.4193	128171	0.000142197	6.39801	0.996458	17.5732	66.3414	1.18381e-89
rs11030969	2.37411e-24	0.366679	33042	6.51619e-05	10.1825	0.997112	48.7682	1.5742e-10	0.4193	128171	0.000142197	6.39801	0.996458	17.5732	66.3414	1.18381e-89
rs11030970	2.36919e-24	0.366679	33042	6.51619e-05	10.1827	0.997112	48.7702	1.5899e-10	0.419323	128171	0.000142195	6.39649	0.996458	17.5636	66.3338	1.17482e-89
rs11030971	2.15973e-24	0.36654	33042	6.51723e-05	10.1917	0.997112	48.8617	1.5742e-10	0.4193	128171	0.000142197	6.39801	0.996458	17.5732	66.435	1.29988e-89
rs11030972	2.37411e-24	0.366679	33042	6.51619e-05	10.1825	0.997112	48.7682	1.5742e-10	0.4193	128171	0.000142197	6.39801	0.996458	17.5732	66.3414	1.18381e-89
rs11030973	1.77092e-22	0.359684	33042	6.57035e-05	9.75414	0.997088	44.5136	3.1768e-05	0.37447	128171	0.00014781	4.16041	0.996318	5.82043	50.334	1.32238e-96
rs11030974	2.39111e-24	0.366529	33042	6.51731e-05	10.1818	0.997112	48.7612	1.5742e-10	0.4193	128171	0.000142197	6.39801	0.996458	17.5732	66.3344	1.17556e-89
rs11030977	2.40769e-24	0.366682	33042	6.51617e-05	10.1811	0.997112	48.7543	1.57413e-10	0.4193	128171	0.000142197	6.39801	0.996458	17.5733	66.3276	1.16755e-89
rs11030982	8.07979e-26	0.370451	33042	6.48849e-05	10.5063	0.997125	52.1067	5.4752e-11	0.420779	128171	0.000142059	6.55741	0.996461	18.6017	70.7085	9.32957e-88
rs11030983	8.29469e-26	0.370503	33042	6.48811e-05	10.5038	0.997125	52.0808	5.42625e-11	0.420779	128171	0.000142059	6.55874	0.996461	18.6105	70.6913	9.17039e-88
rs11030985	4.62381e-26	0.370063	33042	6.49129e-05	10.5588	0.997123	52.6585	3.92464e-11	0.420637	128171	0.000142072	6.6069	0.996461	18.9264	71.5849	2.24126e-87
rs11030986	4.63874e-26	0.370059	33042	6.49132e-05	10.5585	0.997123	52.6554	4.21211e-11	0.420729	128171	0.000142064	6.59642	0.996461	18.8574	71.5128	2.08529e-87
rs11030987	8.84504e-26	0.37049	33042	6.4882e-05	10.4978	0.997125	52.0173	5.82908e-11	0.420871	128171	0.000142051	6.54806	0.996461	18.5407	70.558	8.02585e-88
rs11030988	4.87528e-26	0.370063	33042	6.49129e-05	10.5539	0.997123	52.6062	3.92916e-11	0.420637	128171	0.000142072	6.60672	0.996461	18.9252	71.5314	2.12457e-87
rs11030989	1.40864e-25	0.367053	33042	6.5134e-05	10.4537	0.997114	51.5587	3.93188e-11	0.420648	128171	0.000142071	6.60662	0.996461	18.9246	70.4833	7.44841e-88
rs11030991	3.4435e-26	0.368723	33042	6.50105e-05	10.5865	0.997119	52.9504	1.26038e-13	0.387682	128171	0.000145853	7.41027	0.996367	24.5475	77.4979	8.2882e-85
rs11030992	4.99804e-26	0.368387	33042	6.50352e-05	10.5515	0.997118	52.5823	1.27732e-13	0.3874	128171	0.000145892	7.4085	0.996366	24.5345	77.1168	5.66185e-85
rs11030993	4.87528e-26	0.368383	33042	6.50355e-05	10.5539	0.997118	52.6068	1.1358e-13	0.387437	128171	0.000145887	7.42406	0.996366	24.6495	77.2563	6.50972e-85
rs11030997	4.81726e-26	0.368306	33042	6.50411e-05	10.555	0.997118	52.6187	1.29122e-13	0.387403	128171	0.000145891	7.40707	0.996366	24.5239	77.1426	5.8101e-85
rs11030998	2.77907e-26	0.367454	33042	6.51041e-05	10.6065	0.997115	53.1628	1.22603e-13	0.387289	128171	0.000145907	7.41394	0.996366	24.5747	77.7375	1.0532e-84
rs11031002	1.23994e-87	0.133408	33042	0.00013089	19.8441	0.994216	193.178	6.75305e-23	0.121124	128171	0.000325244	9.8515	0.991934	45.7245	238.903	1.03711e-14
rs11031005	7.15484e-91	0.142994	33042	0.000123482	20.2155	0.994542	200.612	1.69942e-33	0.168399	128171	0.000247237	12.0609	0.993857	69.7395	270.352	0.471844
rs11031006	5.89386e-91	0.142977	33042	0.000123494	20.225	0.994541	200.804	1.84204e-33	0.16838	128171	0.000247259	12.0542	0.993856	69.6599	270.464	0.528156
rs11031010	5.7306e-78	0.152742	33042	0.000116931	18.6922	0.99483	171.163	6.44466e-21	0.137517	128171	0.000291918	9.38247	0.992755	41.2327	212.396	3.19188e-26
rs11031014	2.65644e-23	0.343909	33042	6.7065e-05	9.94482	0.997028	46.3935	3.17081e-08	0.330949	128171	0.000156368	5.53173	0.996106	12.4663	58.8598	6.66885e-93
rs11031015	0.633381	0.0117465	33042	0.00130355	0.476974	0.945237	-1.34485	0.932728	0.0103073	128171	0.00339408	0.0844131	0.921785	-1.27086	-2.61571	1.33528e-119
rs11031017	0.00119547	0.231959	33042	8.49392e-05	3.23996	0.996239	2.43737	0.149393	0.180847	128171	0.000233718	1.44168	0.994191	-1.54099	0.896381	4.47562e-118
rs11031018	0.00119547	0.231959	33042	8.49392e-05	3.23996	0.996239	2.43737	0.149393	0.180847	128171	0.000233718	1.44168	0.994191	-1.54099	0.896381	4.47562e-118
rs11031019	0.00118386	0.23195	33042	8.49415e-05	3.24274	0.996239	2.44637	0.157926	0.180944	128171	0.00023362	1.41208	0.994193	-1.58318	0.863188	4.3295e-118
rs11031021	2.83074e-34	0.428328	33042	6.17988e-05	12.2076	0.997261	71.3587	1.90467e-10	0.488179	128171	0.00013857	6.36884	0.996548	17.3767	88.7354	6.29301e-80
rs11031022	3.12176e-23	0.343915	33042	6.70645e-05	9.92874	0.997028	46.2342	2.44512e-08	0.330699	128171	0.000156428	5.57714	0.996105	12.7177	58.9518	7.31158e-93
rs11031024	3.14775e-23	0.343898	33042	6.7066e-05	9.92791	0.997028	46.226	2.67214e-08	0.330941	128171	0.00015637	5.56166	0.996106	12.6317	58.8577	6.65451e-93
rs11031025	3.16155e-23	0.343708	33042	6.70837e-05	9.92748	0.997027	46.2218	2.91005e-08	0.330976	128171	0.000156361	5.54676	0.996106	12.5492	58.771	6.10196e-93
rs11031027	3.56041e-23	0.343852	33042	6.70703e-05	9.91562	0.997028	46.1044	2.91273e-08	0.330977	128171	0.000156361	5.5466	0.996106	12.5483	58.6527	5.42142e-93
rs11031028	3.408e-23	0.343887	33042	6.70671e-05	9.91999	0.997028	46.1476	2.4317e-08	0.330702	128171	0.000156427	5.57809	0.996105	12.723	58.8705	6.74086e-93
rs11031029	0.157864	0.172929	33042	0.000105802	1.41229	0.99532	-1.68958	0.21109	0.217982	128171	0.00020311	1.25057	0.994948	-1.86596	-3.55554	5.21685e-120
rs11031030	3.44826e-23	0.343892	33042	6.70666e-05	9.91881	0.997028	46.136	2.94029e-08	0.330967	128171	0.000156364	5.54496	0.996106	12.5392	58.6752	5.54468e-93
rs11031032	3.13184e-23	0.345859	33042	6.68857e-05	9.92842	0.997036	46.23	2.57105e-08	0.331102	128171	0.000156331	5.56839	0.996107	12.6688	58.8989	6.93456e-93
rs11031033	4.13238e-78	0.152667	33042	0.000116978	18.7096	0.994828	171.488	1.13423e-20	0.137673	128171	0.00029164	9.32269	0.992762	40.6776	212.165	2.5336e-26
rs11031034	2.22946e-78	0.15265	33042	0.000116989	18.7425	0.994827	172.1	1.22829e-20	0.137674	128171	0.000291638	9.31424	0.992762	40.5994	212.699	4.32131e-26
rs11031035	2.21769e-78	0.15265	33042	0.000116989	18.7428	0.994827	172.105	1.13449e-20	0.137673	128171	0.00029164	9.32267	0.992762	40.6774	212.782	4.69641e-26
rs11031036	0.000316621	0.091455	33042	0.000182117	3.60131	0.991971	4.0203	0.0316286	0.0831851	128171	0.000453984	2.14907	0.988778	0.0384135	4.05871	1.05739e-116
rs11031037	0.178614	0.26908	33042	7.694e-05	1.34504	0.996592	-1.93935	0.962521	0.350378	128171	0.000152114	0.0469902	0.996212	-2.7868	-4.72615	1.61815e-120
rs11031038	1.41742e-35	0.421738	33042	6.20492e-05	12.4489	0.99725	74.3267	1.61157e-10	0.48834	128171	0.000138568	6.39442	0.996548	17.5394	91.8661	1.44042e-78
rs11031039	1.53745e-78	0.152665	33042	0.000116979	18.7623	0.994828	172.468	1.13449e-20	0.137673	128171	0.00029164	9.32267	0.992762	40.6774	213.146	6.75478e-26
rs11031040	4.12098e-80	0.159737	33042	0.000112741	18.9536	0.995014	176.074	2.98538e-30	0.182626	128171	0.000231945	11.4293	0.994235	62.3598	238.434	6.48747e-15
rs11031041	1.99572e-23	0.345545	33042	6.69144e-05	9.97326	0.997035	46.6751	2.30287e-08	0.331113	128171	0.000156329	5.58756	0.996107	12.7753	59.4504	1.20376e-92
rs11031045	0.638487	0.185143	33042	0.000100303	0.469815	0.995562	-2.59889	0.0798362	0.257071	128171	0.000181287	1.75164	0.995488	-1.17334	-3.77223	4.20051e-120
rs11031046	0.0725855	0.262001	33042	7.82609e-05	1.79543	0.996534	-1.22615	0.0113334	0.30541	128171	0.000163213	2.53225	0.995936	0.440285	-0.785867	8.32266e-119
rs11031047	4.11529e-80	0.159737	33042	0.000112741	18.9537	0.995014	176.075	2.53688e-30	0.182865	128171	0.000231709	11.4434	0.994241	62.5204	238.596	7.62752e-15
rs11031051	0.0213344	0.299287	33042	7.21565e-05	2.30201	0.996803	-0.231653	0.654412	0.377298	128171	0.000147368	0.447641	0.996329	-2.70387	-2.93552	9.69796e-120
rs11031052	4.87865e-77	0.1528	33042	0.000116895	18.5776	0.994832	169.039	1.02731e-20	0.137985	128171	0.000291086	9.33319	0.992775	40.7744	209.814	2.41218e-27
rs11031056	9.31322e-77	0.152725	33042	0.000116942	18.5429	0.994829	168.398	9.82426e-21	0.137993	128171	0.000291072	9.33792	0.992776	40.8183	209.216	1.32691e-27
rs11031058	1.28263e-65	0.170878	33042	0.000106807	17.1085	0.995275	142.981	1.04665e-19	0.145165	128171	0.000279012	9.08399	0.993073	38.4875	181.469	1.1817e-39
rs11031064	0.123637	0.268925	33042	7.69681e-05	1.53969	0.996591	-1.65937	0.971819	0.31542	128171	0.000160345	0.035327	0.996007	-2.76103	-4.42041	2.19686e-120
rs11031071	0.737773	0.00683414	33042	0.00222945	0.334803	0.909846	-1.15213	0.700984	0.00430055	128171	0.00808566	0.383993	0.831849	-0.830118	-1.98224	2.51584e-119
rs11031083	0.55287	0.303989	33042	7.15204e-05	0.593465	0.996831	-2.70169	0.125059	0.306188	128171	0.000162981	1.53388	0.995942	-1.58191	-4.2836	2.51893e-120
rs11031084	0.391238	0.337243	33042	6.77028e-05	0.857374	0.997	-2.53813	0.0538939	0.336858	128171	0.000154994	1.92769	0.99614	-0.927739	-3.46587	5.70627e-120
rs11031087	0.555152	0.303905	33042	7.15315e-05	0.590057	0.996831	-2.70362	0.123351	0.306252	128171	0.000162962	1.54086	0.995942	-1.57128	-4.27491	2.54093e-120
rs11031093	0.737306	0.302281	33042	7.17484e-05	0.335423	0.996821	-2.81957	0.124176	0.305734	128171	0.000163117	1.53748	0.995939	-1.576	-4.39557	2.25211e-120
rs11031095	3.29989e-13	0.106705	33042	0.000158754	7.28156	0.992994	23.8443	0.00202302	0.0983979	128171	0.000390272	3.08683	0.990337	2.39848	26.2428	4.55684e-107
rs11031101	5.26138e-13	0.106623	33042	0.000158861	7.21837	0.992989	23.3897	0.00201916	0.0983989	128171	0.000390268	3.0874	0.990338	2.40021	25.7899	2.89705e-107
rs11031102	4.9854e-13	0.106602	33042	0.000158889	7.2257	0.992988	23.4422	0.00201967	0.0983988	128171	0.000390268	3.08732	0.990338	2.39998	25.8422	3.05277e-107
rs11031104	8.16206e-12	0.105836	33042	0.000159902	6.83567	0.992943	20.7215	0.00218494	0.0978289	128171	0.000392294	3.06387	0.990288	2.33087	23.0523	1.87525e-108
rs11031105	0.876759	0.326447	33042	6.88207e-05	0.155079	0.996951	-2.88442	0.0123339	0.36616	128171	0.000149182	2.50244	0.996284	0.321885	-2.56254	1.4082e-119
rs11031108	0.878622	0.326458	33042	6.88195e-05	0.152716	0.996951	-2.88479	0.0127289	0.366008	128171	0.000149208	2.49127	0.996284	0.294162	-2.59063	1.36919e-119
rs11031113	0.585638	0.363401	33042	6.54111e-05	0.545168	0.997101	-2.77357	0.568591	0.322055	128171	0.000158578	0.570128	0.996051	-2.60529	-5.37886	8.42465e-121
rs11031114	0.726872	0.32621	33042	6.88465e-05	0.349289	0.996949	-2.83541	0.0130143	0.365655	128171	0.000149269	2.48338	0.996282	0.274815	-2.56059	1.41094e-119
rs11031115	0.727013	0.32621	33042	6.88465e-05	0.349102	0.996949	-2.83547	0.0129152	0.365729	128171	0.000149257	2.4861	0.996282	0.28151	-2.55396	1.42033e-119
rs11031116	0.727518	0.32633	33042	6.88334e-05	0.348428	0.99695	-2.8358	0.00696562	0.376051	128171	0.000147561	2.69848	0.996325	0.824487	-2.01131	2.44375e-119
rs11031117	0.606425	0.363662	33042	6.5391e-05	0.515183	0.997102	-2.78957	0.568956	0.322096	128171	0.000158568	0.56959	0.996051	-2.60563	-5.3952	8.28808e-121
rs11031118	0.726922	0.326327	33042	6.88338e-05	0.349222	0.99695	-2.83552	0.00672667	0.376037	128171	0.000147563	2.71008	0.996324	0.855743	-1.97978	2.52204e-119
rs11031119	0.57931	0.363416	33042	6.541e-05	0.554393	0.997101	-2.76852	0.578172	0.322064	128171	0.000158576	0.556057	0.996051	-2.61319	-5.38171	8.40066e-121
rs11031120	9.89943e-05	0.259482	33042	7.87519e-05	3.89304	0.996512	4.72223	0.000336628	0.281225	128171	0.000171286	3.58535	0.995736	3.67117	8.3934	8.06805e-115
rs11031122	2.2624e-05	0.24608	33042	8.15647e-05	4.23728	0.996388	6.13311	9.81838e-06	0.281168	128171	0.000171307	4.42114	0.995736	7.00281	13.1359	9.25595e-113
rs11031125	2.24673e-05	0.246109	33042	8.15582e-05	4.23885	0.996388	6.13967	1.48529e-05	0.281426	128171	0.000171211	4.33086	0.995738	6.60919	12.7489	6.28524e-113
rs11031126	2.20237e-05	0.246041	33042	8.15734e-05	4.24332	0.996388	6.15867	1.44467e-05	0.281424	128171	0.000171212	4.33696	0.995738	6.63553	12.7942	6.5767e-113
rs11031127	2.17375e-05	0.246048	33042	8.15718e-05	4.24625	0.996388	6.17106	1.45158e-05	0.281397	128171	0.000171222	4.33591	0.995738	6.63102	12.8021	6.6288e-113
rs11031128	2.62434e-05	0.246066	33042	8.15678e-05	4.20383	0.996388	5.99246	1.56416e-05	0.281398	128171	0.000171221	4.31945	0.995738	6.5601	12.5526	5.16497e-113
rs11031132	2.01646e-05	0.257203	33042	7.92059e-05	4.26306	0.996492	6.2286	7.32976e-05	0.270524	128171	0.000175449	3.96532	0.995633	5.11072	11.3393	1.53519e-113
rs11031133	2.85581e-05	0.246328	33042	8.15094e-05	4.18467	0.99639	5.91204	1.388e-05	0.281387	128171	0.000171226	4.34575	0.995738	6.67356	12.5856	5.3385e-113
rs11031134	3.15878e-05	0.257006	33042	7.92456e-05	4.16171	0.99649	5.80339	6.45223e-05	0.270497	128171	0.00017546	3.99563	0.995633	5.23087	11.0343	1.13156e-113
rs11031135	0.000220303	0.315499	33042	7.00699e-05	3.69452	0.996895	3.91611	2.56283e-07	0.362921	128171	0.000149748	5.15305	0.99627	10.4317	14.3478	3.10993e-112
rs11031140	0.263795	0.190745	33042	9.80314e-05	1.11747	0.995662	-2.09851	0.463176	0.136019	128171	0.000294621	0.733627	0.992688	-2.192	-4.29051	2.50158e-120
rs11031141	3.46769e-07	0.328797	33042	6.85681e-05	5.09607	0.996962	10.0473	0.00146555	0.397128	128171	0.000144615	3.18142	0.996398	2.2294	12.2767	3.91977e-113
rs11031146	0.143076	0.295699	33042	7.266e-05	1.46443	0.996781	-1.80052	0.900489	0.197039	128171	0.000218837	0.125044	0.994559	-2.59911	-4.39963	2.24298e-120
rs11031147	0.410126	0.0384354	33042	0.000409443	0.823672	0.982128	-1.6791	0.231916	0.0230922	128171	0.00153479	1.19544	0.963048	-0.960937	-2.64003	1.30319e-119
rs11031148	0.171908	0.2944	33042	7.28463e-05	1.3661	0.996773	-1.93797	0.898005	0.197021	128171	0.000218852	0.128182	0.994558	-2.59868	-4.53665	1.95577e-120
rs11031149	0.111438	0.308545	33042	7.09286e-05	1.59176	0.996858	-1.6185	0.0351431	0.241788	128171	0.000188861	2.10671	0.995301	-0.471491	-2.08999	2.25886e-119
rs11031154	0.0983173	0.308024	33042	7.09951e-05	1.65307	0.996855	-1.51889	0.0169375	0.237161	128171	0.000191378	2.38806	0.995238	0.164263	-1.35463	4.71253e-119
rs11031163	0.834206	0.422359	33042	6.20246e-05	0.20931	0.997251	-2.9264	0.959703	0.470688	128171	0.000138971	0.0505263	0.996538	-2.83165	-5.75805	5.76595e-121
rs11031164	0.141278	0.294304	33042	7.28601e-05	1.47105	0.996772	-1.78948	0.675737	0.192861	128171	0.000222421	0.418287	0.99447	-2.51181	-4.30129	2.47477e-120
rs11031173	0.0528689	0.0929591	33042	0.000179467	1.93599	0.992087	-0.560412	0.356605	0.0891105	128171	0.000426553	0.921853	0.989449	-1.85533	-2.41574	1.63086e-119
rs11031174	0.0471422	0.0929283	33042	0.000179521	1.98502	0.992084	-0.464906	0.141656	0.116737	128171	0.000335791	1.46965	0.991675	-1.3233	-1.78821	3.05457e-119
rs11031175	0.0485881	0.0929026	33042	0.000179565	1.97219	0.992083	-0.489975	0.141664	0.116737	128171	0.000335791	1.46962	0.991675	-1.32335	-1.81332	2.97882e-119
rs11031176	0.833555	0.0136264	33042	0.00112585	0.210145	0.952347	-1.50087	0.538944	0.00745034	128171	0.00468209	0.614411	0.895213	-0.958943	-2.45982	1.56054e-119
rs11031185	0.852101	0.0372707	33042	0.000421728	0.186438	0.981601	-1.98068	0.386786	0.0286615	128171	0.00124365	0.865461	0.969846	-1.38751	-3.36819	6.29181e-120
rs11031189	0.108863	0.110058	33042	0.000154497	1.60332	0.99318	-1.21741	0.269116	0.116047	128171	0.000337524	1.1051	0.991633	-1.78619	-3.0036	9.05973e-120
rs11031190	0.282122	0.353469	33042	6.6216e-05	1.07556	0.997066	-2.33892	0.159809	0.358682	128171	0.000150517	1.40571	0.996251	-1.80885	-4.14777	2.88541e-120
rs11031191	0.183959	0.347534	33042	6.67342e-05	1.32866	0.997043	-2.03169	0.11484	0.350938	128171	0.000152003	1.57681	0.996214	-1.54981	-3.58151	5.08314e-120
rs11031200	0.483517	0.0934128	33042	0.000178685	0.700657	0.992121	-2.17825	0.327313	0.106004	128171	0.000365351	0.97954	0.990949	-1.87703	-4.05528	3.16501e-120
rs11031208	0.444602	0.0950655	33042	0.000175899	0.764446	0.992243	-2.13965	0.326878	0.106159	128171	0.00036488	0.980422	0.99096	-1.8768	-4.01646	3.2903e-120
rs11031225	0.738887	0.420552	33042	6.20968e-05	0.333328	0.997248	-2.89226	0.607295	0.48172	128171	0.000138678	0.513938	0.996545	-2.70236	-5.59462	6.78963e-121
rs11031242	0.73839	0.420016	33042	6.21186e-05	0.333986	0.997247	-2.89187	0.586707	0.49355	128171	0.000138516	0.543614	0.996549	-2.6873	-5.57918	6.89533e-121
rs11031251	0.205307	0.00382864	33042	0.00396757	1.26658	0.850097	-0.267014	0.33869	0.0170383	128171	0.00206731	0.956757	0.950857	-1.07131	-1.33833	4.78996e-119
rs11031254	0.850619	0.304274	33042	7.14826e-05	0.188328	0.996833	-2.85982	0.00121933	0.297847	128171	0.000165555	3.23432	0.995878	2.46312	-0.396694	1.22823e-118
rs11031259	0.783408	0.419802	33042	6.21274e-05	0.274881	0.997246	-2.90975	0.75377	0.491907	128171	0.000138529	0.313672	0.996549	-2.78548	-5.69522	6.13982e-121
rs11031275	0.515322	0.0493561	33042	0.000322511	0.650573	0.985869	-1.92105	0.834944	0.0461619	128171	0.000786338	0.208365	0.980721	-1.95307	-3.87412	3.7936e-120
rs11031282	0.887565	0.0388825	33042	0.000404924	0.141386	0.982322	-2.00789	0.529567	0.0237973	128171	0.00149039	0.628667	0.964079	-1.4727	-3.48059	5.62291e-120
rs11031284	0.469622	0.0138611	33042	0.00110705	0.723095	0.953105	-1.28075	0.339934	0.00917559	128171	0.00380835	0.954296	0.913068	-0.805558	-2.08631	2.26719e-119
rs11031290	0.519928	0.0494429	33042	0.000321975	0.643457	0.985892	-1.92641	0.823555	0.0461918	128171	0.000785854	0.222975	0.980732	-1.95028	-3.87669	3.78388e-120
rs11031297	0.375961	0.246964	33042	8.13681e-05	0.885362	0.996397	-2.42243	0.16352	0.148354	128171	0.000274037	1.39333	0.993196	-1.53102	-3.95345	3.50429e-120
rs11031298	0.0474155	0.0803606	33042	0.000204759	1.98257	0.990982	-0.40668	0.314064	0.061716	128171	0.00059791	1.00673	0.985272	-1.60973	-2.01641	2.43135e-119
rs11031299	0.375134	0.246919	33042	8.13781e-05	0.886897	0.996396	-2.42101	0.166187	0.148338	128171	0.000274061	1.38456	0.993195	-1.54307	-3.96409	3.46721e-120
rs11031304	0.0521543	0.0855348	33042	0.000193461	1.94186	0.991475	-0.513044	0.382802	0.062256	128171	0.000593065	0.872745	0.98539	-1.73775	-2.25079	1.92333e-119
rs11031305	0.330998	0.247096	33042	8.13389e-05	0.972105	0.996398	-2.34234	0.165432	0.148358	128171	0.000274031	1.38703	0.993196	-1.53973	-3.88206	3.76359e-120
rs11031307	0.344102	0.246728	33042	8.14204e-05	0.946092	0.996394	-2.3667	0.162918	0.14832	128171	0.000274089	1.39532	0.993194	-1.52817	-3.89486	3.71572e-120
rs11031309	0.3727	0.246902	33042	8.13819e-05	0.891428	0.996396	-2.41697	0.162976	0.148321	128171	0.000274087	1.39513	0.993194	-1.52843	-3.94541	3.53257e-120
rs11031310	0.345304	0.246632	33042	8.14417e-05	0.943738	0.996393	-2.36878	0.168195	0.148319	128171	0.00027409	1.37803	0.993194	-1.55199	-3.92077	3.6207e-120
rs11031311	0.370881	0.246852	33042	8.13929e-05	0.894824	0.996396	-2.41388	0.168535	0.148319	128171	0.00027409	1.37693	0.993194	-1.55349	-3.96738	3.45582e-120
rs11031312	0.372385	0.246803	33042	8.14038e-05	0.892015	0.996395	-2.41632	0.168059	0.148347	128171	0.000274048	1.37847	0.993195	-1.55146	-3.96778	3.45443e-120
rs11031315	0.88867	0.00209702	33042	0.00723124	0.139987	0.75678	-0.699479	0.389795	6.86277e-05	128171	0.504543	0.859989	0.0734561	-0.0109835	-0.710462	8.9745e-119
rs11031320	0.208508	0.368523	33042	6.50252e-05	1.25768	0.997118	-2.13609	0.0089621	0.44511	128171	0.000140182	2.6135	0.996508	0.574661	-1.56143	3.83212e-119
rs11031321	0.299008	0.246421	33042	8.14887e-05	1.03856	0.996391	-2.27485	0.181076	0.148324	128171	0.000274083	1.33745	0.993195	-1.60672	-3.88157	3.76545e-120
rs11031322	0.300683	0.246356	33042	8.15031e-05	1.03497	0.996391	-2.27847	0.181068	0.148324	128171	0.000274083	1.33747	0.993195	-1.60669	-3.88516	3.75195e-120
rs11031323	0.225924	0.370232	33042	6.49007e-05	1.21093	0.997124	-2.19458	0.00869481	0.44506	128171	0.000140186	2.62383	0.996508	0.601627	-1.59296	3.7132e-119
rs11031324	0.239677	0.369437	33042	6.49583e-05	1.1758	0.997121	-2.23595	0.00953257	0.444849	128171	0.000140199	2.59234	0.996507	0.519839	-1.71611	3.28295e-119
rs11031325	0.296025	0.243381	33042	8.2175e-05	1.045	0.996361	-2.26401	0.20493	0.147913	128171	0.000274712	1.26763	0.993179	-1.69592	-3.95993	3.48166e-120
rs11031326	0.0452689	0.00623116	33042	0.00244371	2.00215	0.902031	0.646385	0.727456	0.00250092	128171	0.0138789	0.348512	0.742405	-0.633098	0.0132875	1.85068e-118
rs11031327	0.252134	0.366458	33042	6.51785e-05	1.14518	0.997112	-2.26969	0.00742506	0.444462	128171	0.000140223	2.67715	0.996507	0.742607	-1.52708	3.96603e-119
rs111278628	0.196919	0.0559855	33042	0.000286319	1.29038	0.987435	-1.36633	0.00344977	0.0640487	128171	0.000577569	2.92453	0.985766	2.0895	0.723171	3.76382e-118
rs111367656	0.940156	0.247418	33042	8.12678e-05	0.0750744	0.996401	-2.81076	0.795842	0.162633	128171	0.00025424	0.258732	0.993684	-2.49909	-5.30984	9.02662e-121
rs111375572	0.647351	0.0289606	33042	0.000538095	0.457445	0.976643	-1.77625	0.0102527	0.0414215	128171	0.000871995	2.56719	0.978665	1.30122	-0.475034	1.13568e-118
rs111434563	0.32095	0.0200984	33042	0.000768351	0.992507	0.966979	-1.22903	0.399086	0.015235	128171	0.00230777	0.843255	0.945453	-1.1182	-2.34723	1.74651e-119
rs111458884	0.713311	0.0300134	33042	0.000519784	0.367413	0.97742	-1.82938	0.00805861	0.041338	128171	0.000873681	2.6496	0.978625	1.51241	-0.316969	1.33016e-118
rs111470893	0.14246	0.0483226	33042	0.000329051	1.46669	0.985586	-1.0597	0.0504905	0.0388694	128171	0.000926782	1.95578	0.977355	-0.024673	-1.08437	6.17482e-119
rs111480544	0.694391	0.0534998	33042	0.000298835	0.392903	0.986893	-2.09111	0.979736	0.0340906	128171	0.00105147	0.0253999	0.974387	-1.832	-3.92312	3.6122e-120
rs111482676	0.051246	0.00604047	33042	0.00252037	1.94941	0.899267	0.561062	0.659418	0.000396636	128171	0.0873269	0.440717	0.314152	-0.158041	0.403022	2.73269e-118
rs111486063	0.959743	0.0302948	33042	0.000515105	0.0504762	0.977619	-1.89852	0.014716	0.0737494	128171	0.000506851	2.43929	0.987487	0.747346	-1.15118	5.77579e-119
rs111487995	0.768272	0.0460589	33042	0.000344404	0.294636	0.984924	-2.05457	0.880344	0.0268142	128171	0.00132681	0.150533	0.967895	-1.7084	-3.76297	4.23957e-120
rs111503743	0.3619	0.012833	33042	0.0011945	0.91175	0.949588	-1.09907	0.592774	0.0070722	128171	0.00493055	0.53482	0.890263	-0.977511	-2.07658	2.28935e-119
rs111528615	0.322927	0.00108501	33042	0.0139618	0.988461	0.617084	-0.178507	0.666985	0.00367507	128171	0.00945586	0.43029	0.808802	-0.752348	-0.930856	7.19938e-119
rs111540493	0.395097	0.00555041	33042	0.00274155	0.85041	0.891387	-0.78766	0.0787644	0.000583672	128171	0.0593543	1.7579	0.402599	0.364476	-0.423184	1.19612e-118
rs1115664	3.30149e-09	0.421957	33042	6.20405e-05	5.91586	0.99725	14.5025	0.252285	0.34311	128171	0.000153618	1.14482	0.996174	-2.1302	12.3723	4.31281e-113
rs1115665	3.23251e-09	0.421952	33042	6.20407e-05	5.91933	0.99725	14.523	0.252492	0.343109	128171	0.000153618	1.14432	0.996174	-2.13077	12.3922	4.39964e-113
rs1115666	6.62689e-09	0.420865	33042	6.20842e-05	5.80012	0.997248	13.8266	0.252996	0.343023	128171	0.000153636	1.1431	0.996174	-2.1321	11.6945	2.18992e-113
rs1115667	6.62689e-09	0.420865	33042	6.20842e-05	5.80012	0.997248	13.8266	0.255966	0.343103	128171	0.000153619	1.13598	0.996174	-2.14024	11.6864	2.17216e-113
rs111614760	0.0804118	0.150794	33042	0.00011817	1.7483	0.994775	-1.1069	0.903205	0.115994	128171	0.000337658	0.121614	0.991629	-2.38417	-3.49107	5.56427e-120
rs111617250	0.0985349	0.0173195	33042	0.000889111	1.652	0.961986	-0.322224	0.571146	0.00388135	128171	0.00895517	0.566365	0.817074	-0.718291	-1.04052	6.45164e-119
rs111623182	0.256381	0.0258549	33042	0.00060081	1.13499	0.973992	-1.19733	0.338197	0.0195379	128171	0.00180742	0.957734	0.956768	-1.13179	-2.32911	1.77844e-119
rs1116248	0.377222	0.0306364	33042	0.000509541	0.883026	0.977855	-1.52384	0.00699536	0.045157	128171	0.000802991	2.69707	0.98032	1.60142	0.0775772	1.97357e-118
rs111626182	0.0794987	0.244541	33042	8.19108e-05	1.7536	0.996373	-1.27765	0.238855	0.167999	128171	0.000247706	1.17785	0.993845	-1.85588	-3.13354	7.95579e-120
rs111756569	0.614476	0.0258087	33042	0.000601857	0.503694	0.973948	-1.70028	0.89477	0.0301503	128171	0.00118405	0.132271	0.97125	-1.76606	-3.46633	5.70363e-120
rs111758734	0.544885	0.0165294	33042	0.000930862	0.605442	0.960272	-1.43685	0.0773036	0.063496	128171	0.000582253	1.76655	0.985653	-0.584128	-2.02098	2.42025e-119
rs111767318	0.710673	0.0300555	33042	0.000519078	0.370952	0.97745	-1.82876	0.00790296	0.0413368	128171	0.000873705	2.65619	0.978624	1.52951	-0.29925	1.35393e-118
rs111795740	0.7302	0.00574679	33042	0.00264839	0.344859	0.89469	-1.07222	0.626907	0.000909676	128171	0.0380957	0.486085	0.512192	-0.298407	-1.37063	4.63772e-119
rs111801171	0.305019	0.00108625	33042	0.0139459	1.02573	0.617354	-0.155557	0.474628	0.00361651	128171	0.00960841	0.714969	0.806315	-0.614674	-0.770231	8.45382e-119
rs111812930	0.814379	0.0537222	33042	0.000297667	0.234781	0.986943	-2.14202	0.16427	0.037599	128171	0.000956831	1.39085	0.976638	-0.933684	-3.0757	8.42947e-120
rs111857535	0.0713461	0.0477364	33042	0.000332887	1.80327	0.985421	-0.511893	0.066973	0.0381798	128171	0.000942845	1.83186	0.976972	-0.246307	-0.758199	8.55615e-119
rs111878407	0.272623	0.0197795	33042	0.000780485	1.09704	0.966475	-1.11615	0.400461	0.015236	128171	0.00230762	0.840798	0.945456	-1.12018	-2.23633	1.95134e-119
rs111902022	0.750352	0.00287838	33042	0.00527239	0.318175	0.810157	-0.789771	0.12951	0.00017391	128171	0.199122	1.51604	0.167279	0.100706	-0.689065	9.1686e-119
rs111931080	0.120647	0.0486226	33042	0.000327124	1.55207	0.985669	-0.935489	0.0503188	0.0388698	128171	0.000926773	1.95724	0.977355	-0.0218875	-0.957377	7.01095e-119
rs111959436	0.0279062	0.139656	33042	0.000125942	2.1986	0.994434	-0.192039	0.187803	0.112818	128171	0.000345921	1.31711	0.991426	-1.51957	-1.71161	3.29775e-119
rs111982140	0.391461	0.00818428	33042	0.0018642	0.85697	0.923486	-0.946039	0.417231	0.00149215	128171	0.0232383	0.811235	0.632528	-0.292421	-1.23846	5.29303e-119
rs112016339	0.727842	0.00729806	33042	0.00208871	0.347998	0.915054	-1.17746	0.429182	0.0060137	128171	0.00579223	0.790592	0.873511	-0.760811	-1.93827	2.62893e-119
rs112020011	0.308721	0.00725702	33042	0.00210043	1.01791	0.914618	-0.756474	0.401469	0.00149229	128171	0.0232361	0.839001	0.63255	-0.277951	-1.03443	6.49105e-119
rs112022201	0.286566	0.00886467	33042	0.0017223	1.06568	0.928896	-0.794341	0.842622	0.0119911	128171	0.00292246	0.198541	0.931913	-1.32512	-2.11946	2.19326e-119
rs112135538	0.932078	0.00485483	33042	0.00313215	0.0852306	0.877804	-1.04787	0.112701	0.00266721	128171	0.0130158	1.58617	0.754492	0.246912	-0.800963	8.19797e-119
rs112171923	0.0451128	0.00648478	33042	0.00234873	2.0036	0.905479	0.638019	0.254294	0.00744479	128171	0.00468555	1.13998	0.895144	-0.545938	0.0920816	2.0024e-118
rs112245288	8.92483e-26	0.370244	33042	6.48998e-05	10.4969	0.997124	52.0085	5.48909e-11	0.420781	128171	0.000142059	6.55703	0.996461	18.5993	70.6078	8.43583e-88
rs112304798	0.126498	0.0349337	33042	0.000448851	1.52806	0.980441	-0.82252	0.010006	0.0451054	128171	0.000803866	2.57562	0.980299	1.28802	0.465499	2.90887e-118
rs112323178	0.808239	0.0220775	33042	0.000700889	0.242698	0.96979	-1.72124	0.403845	0.0221413	128171	0.00159915	0.834774	0.961558	-1.29427	-3.01551	8.95242e-120
rs112343561	0.626647	0.0012492	33042	0.0121287	0.486452	0.64975	-0.447677	0.763437	0.0037017	128171	0.00938809	0.30097	0.809912	-0.793452	-1.24113	5.27892e-119
rs112346894	0.969992	0.127506	33042	0.000136022	0.0376187	0.993991	-2.55654	0.32155	0.112937	128171	0.000345603	0.991278	0.991434	-1.89287	-4.4494	2.13407e-120
rs112353279	0.863743	0.00722192	33042	0.00211057	0.171612	0.914241	-1.21465	0.766295	0.000897071	128171	0.0386305	0.297225	0.508708	-0.332888	-1.54754	3.88574e-119
rs1123563	0.352521	0.394867	33042	6.33289e-05	0.92971	0.997193	-2.5069	0.0602476	0.35202	128171	0.000151788	1.87898	0.99622	-1.03036	-3.53726	5.31307e-120
rs112416327	0.691253	0.00499236	33042	0.00304629	0.397155	0.880754	-0.993822	0.182432	0.00282577	128171	0.0122874	1.3333	0.765003	-0.044118	-1.03794	6.46828e-119
rs112493772	0.221968	0.00709584	33042	0.00214779	1.22131	0.912861	-0.539312	0.214163	0.000496717	128171	0.0697388	1.2422	0.364502	0.0545509	-0.484761	1.12469e-118
rs112555614	0.902497	0.00329276	33042	0.0046108	0.122508	0.829928	-0.879538	0.901473	0.000617052	128171	0.0561454	0.123801	0.416037	-0.26577	-1.14531	5.80977e-119
rs112560148	0.645677	0.0251577	33042	0.000617019	0.459777	0.973309	-1.70884	0.892036	0.0301528	128171	0.00118396	0.135728	0.971252	-1.76565	-3.47448	5.65733e-120
rs112590395	0.522754	0.00430239	33042	0.00353237	0.639107	0.864308	-0.822169	0.17912	0.00284484	128171	0.0122053	1.34347	0.766206	-0.0351913	-0.85736	7.74842e-119
rs112596051	0.320808	0.024594	33042	0.000630796	0.992799	0.972729	-1.32158	0.728964	0.0269246	128171	0.00132151	0.346504	0.968019	-1.66319	-2.98477	9.23187e-120
rs112616659	0.64208	0.0174475	33042	0.000882703	0.464793	0.96225	-1.53444	0.0150314	0.0149218	128171	0.00235546	2.43162	0.944388	1.3473	-0.187142	1.51456e-118
rs112649497	0.699236	0.247827	33042	8.11778e-05	0.386352	0.996405	-2.73975	0.718633	0.268009	128171	0.000176487	0.360286	0.995607	-2.64928	-5.38903	8.33942e-121
rs112682235	0.641852	0.035818	33042	0.000438171	0.465111	0.980898	-1.87288	0.252169	0.0444807	128171	0.000814623	1.1451	0.980041	-1.3145	-3.18737	7.53878e-120
rs112699263	0.980637	0.00179902	33042	0.00842655	0.0242699	0.72753	-0.6499	0.157764	0.00544776	128171	0.00639031	1.41263	0.862249	-0.130832	-0.780732	8.36551e-119
rs112754833	0.623574	0.0163545	33042	0.000940649	0.490791	0.959871	-1.49222	0.0129229	0.014599	128171	0.00240675	2.48589	0.943246	1.47994	-0.0122801	1.80396e-118
rs112756625	0.543824	0.00892309	33042	0.00171112	0.607041	0.929325	-1.1536	0.830502	0.0120165	128171	0.00291635	0.214058	0.932046	-1.32311	-2.47671	1.5344e-119
rs112763673	0.641431	0.0550385	33042	0.000290953	0.465699	0.987234	-2.07343	0.75889	0.0335892	128171	0.00106661	0.306939	0.974027	-1.77947	-3.8529	3.87497e-120
rs112782065	0.516294	0.00116349	33042	0.0130211	0.649069	0.633427	-0.36835	0.667019	0.00367504	128171	0.00945594	0.430243	0.808801	-0.752361	-1.12071	5.95445e-119
rs112807562	0.666483	0.00474124	33042	0.00320683	0.43098	0.875254	-0.959451	0.907107	0.00618865	128171	0.00562947	0.116688	0.876626	-1.0403	-1.99975	2.47218e-119
rs112860074	0.777557	0.00483468	33042	0.00314515	0.282505	0.877359	-1.01424	0.0992842	0.00302872	128171	0.0114664	1.64833	0.777207	0.305082	-0.709155	8.98624e-119
rs112860453	0.883214	0.0222544	33042	0.000695444	0.146896	0.970018	-1.74311	0.0562044	0.0581539	128171	0.000632134	1.90945	0.984443	-0.286973	-2.03009	2.3983e-119
rs112869667	0.929497	0.0223081	33042	0.000693808	0.0884772	0.970087	-1.75093	0.115987	0.0288798	128171	0.00123453	1.57184	0.970061	-0.555934	-2.30686	1.81846e-119
rs112926405	0.849179	0.0837014	33042	0.000197303	0.190166	0.991307	-2.35471	0.738577	0.183778	128171	0.000230816	0.333738	0.994263	-2.52501	-4.87972	1.3878e-120
rs112927426	0.284437	0.019846	33042	0.000777923	1.07041	0.966581	-1.14558	0.399086	0.015235	128171	0.00230777	0.843255	0.945453	-1.1182	-2.26378	1.89852e-119
rs112957523	0.0892339	0.00347091	33042	0.00437492	1.69945	0.837212	0.30134	0.639037	0.000896596	128171	0.038651	0.469046	0.508576	-0.29928	0.00205999	1.83002e-118
rs113019504	0.608523	0.02577	33042	0.000602737	0.512183	0.973911	-1.69537	0.976587	0.0303618	128171	0.00117606	0.0293481	0.971438	-1.77742	-3.47279	5.6669e-120
rs113022165	0.547248	0.0101178	33042	0.00151089	0.601889	0.937075	-1.21317	0.913348	0.0103487	128171	0.00338065	0.108817	0.92207	-1.27051	-2.48368	1.52374e-119
rs113026	0.478366	0.328369	33042	6.86137e-05	0.708934	0.99696	-2.64738	0.902081	0.37578	128171	0.000147603	0.123033	0.996323	-2.79535	-5.44274	7.90333e-121
rs113084649	0.0626354	0.0443124	33042	0.000357324	1.86177	0.984367	-0.37319	0.14285	0.0345252	128171	0.0010387	1.46526	0.97469	-0.791949	-1.16514	5.6957e-119
rs113099749	0.907305	0.022134	33042	0.00069914	0.116439	0.969864	-1.74443	0.0562005	0.0581539	128171	0.000632134	1.90948	0.984443	-0.286916	-2.03135	2.39528e-119
rs113104053	0.038683	0.0107921	33042	0.00141746	2.06754	0.940735	0.597826	0.265952	0.00049661	128171	0.0697538	1.11243	0.364452	-0.00112783	0.596698	3.31667e-118
rs113142519	0.313523	0.00777246	33042	0.00196216	1.00786	0.919788	-0.794393	0.103506	0.000327228	128171	0.105842	1.62809	0.274269	0.203211	-0.591182	1.01114e-118
rs113170353	0.850666	0.0117003	33042	0.00130863	0.188269	0.945035	-1.43378	0.977038	0.00605022	128171	0.00575748	0.0287826	0.874174	-1.03607	-2.46985	1.54496e-119
rs113235111	0.578782	0.00749086	33042	0.00203534	0.555165	0.917044	-1.10341	0.417298	0.00149238	128171	0.0232347	0.811118	0.632564	-0.292517	-1.39592	4.52188e-119
rs113246995	0.0168298	0.050118	33042	0.000317863	2.3904	0.98607	0.680378	0.0543325	0.0309256	128171	0.00115529	1.92418	0.971928	0.0127613	0.693139	3.65247e-118
rs113331570	0.114996	0.0487107	33042	0.000326563	1.57613	0.985694	-0.899204	0.0509073	0.0384053	128171	0.000937529	1.95226	0.977099	-0.0262597	-0.925463	7.2383e-119
rs113331826	0.201687	0.0257027	33042	0.000604273	1.27676	0.973846	-1.02813	0.340059	0.0195424	128171	0.00180701	0.954049	0.956777	-1.13526	-2.16339	2.09899e-119
rs113387578	0.173676	0.00269001	33042	0.00564053	1.36049	0.799559	-0.0636546	0.023007	0.0103342	128171	0.00338534	2.27332	0.92197	1.10703	1.04337	5.18431e-118
rs113391544	0.206691	0.00307785	33042	0.00493168	1.26272	0.82022	-0.204109	0.985378	0.000559271	128171	0.0619424	0.018327	0.392378	-0.249035	-0.453144	1.16081e-118
rs113395337	0.475667	0.0333725	33042	0.00046909	0.713289	0.979577	-1.69636	0.321587	0.0246238	128171	0.00144159	0.991202	0.965214	-1.20512	-2.90148	1.00338e-119
rs113420290	0.46234	0.0119302	33042	0.00128371	0.735	0.946025	-1.20409	0.786486	0.0108528	128171	0.00322526	0.270877	0.925385	-1.26376	-2.46784	1.54806e-119
rs113493365	0.462138	0.474278	33042	6.06896e-05	0.73533	0.99731	-2.68947	0.881877	0.49653	128171	0.0001385	0.14859	0.996549	-2.82361	-5.51308	7.3665e-121
rs113494467	0.455823	0.00713583	33042	0.00213584	0.745743	0.913303	-0.968712	0.743997	0.000505269	128171	0.068559	0.326565	0.368463	-0.210152	-1.17886	5.61806e-119
rs113583032	0.749602	0.00671623	33042	0.00226832	0.319164	0.908418	-1.14899	0.607779	0.000479874	128171	0.0721853	0.513246	0.356553	-0.173496	-1.32249	4.86643e-119
rs113586798	0.758833	0.0295935	33042	0.000526931	0.307014	0.977117	-1.84262	0.00810942	0.0413394	128171	0.000873652	2.64748	0.978626	1.50689	-0.335738	1.30542e-118
rs113610858	0.0600814	0.0249426	33042	0.000622203	1.8802	0.973091	-0.0876373	0.823272	0.0136767	128171	0.00256665	0.223339	0.939703	-1.3808	-1.46844	4.20559e-119
rs113620218	0.741865	0.0377593	33042	0.000416482	0.329384	0.981826	-1.95062	0.974492	0.0258352	128171	0.0013757	0.031975	0.966751	-1.70137	-3.65199	4.73717e-120
rs113659837	0.591123	0.0155967	33042	0.000985594	0.537209	0.958034	-1.44721	0.0794767	0.0610043	128171	0.000604427	1.75373	0.985114	-0.588782	-2.03599	2.38419e-119
rs113673317	0.0873193	0.00349334	33042	0.00434693	1.70971	0.838085	0.314567	0.639037	0.000896596	128171	0.038651	0.469046	0.508576	-0.29928	0.0152876	1.85438e-118
rs113673407	0.394455	0.0265373	33042	0.000585771	0.851567	0.974626	-1.48364	0.0270253	0.0204062	128171	0.00173205	2.21115	0.958496	0.752154	-0.731485	8.7878e-119
rs11369008	0.159629	0.0294417	33042	0.000529565	1.40632	0.977005	-0.920112	0.346698	0.0272672	128171	0.00130537	0.941013	0.968397	-1.29849	-2.2186	1.98625e-119
rs113693871	0.925005	0.00571587	33042	0.00266263	0.0941308	0.894183	-1.11906	0.252173	0.000338931	128171	0.102189	1.14509	0.281316	0.0192675	-1.09979	6.08031e-119
rs113718263	0.0379036	0.0271019	33042	0.0005739	2.0759	0.975128	0.25408	0.209128	0.0094204	128171	0.0037103	1.25597	0.915116	-0.511459	-0.257379	1.41183e-118
rs113799554	0.322278	0.00108851	33042	0.013917	0.989787	0.617844	-0.178319	0.658214	0.00372441	128171	0.00933105	0.44238	0.810848	-0.753261	-0.93158	7.19416e-119
rs113809260	4.87405e-05	0.0655245	33042	0.000247134	4.06159	0.989136	5.8975	0.59901	0.0692712	128171	0.000537022	0.525825	0.986752	-2.02555	3.87194	8.77251e-117
[truncated: 34,479 more rows]

## Sheet: S5
Supplementary Table S5:Results of reverse MR
id.exposure	id.outcome	method	Number of SNP	beta	se	pval	lo_ci	up_ci	or	or_lci95	or_uci95
[truncated: 4 more rows]

## Sheet: S6
Supplementary Table S6:Heterogeneity test of reverse MR
[truncated: 9 more rows]

[truncated: 5 more sheets: S7, S8, S9, S10, S11]
